# Supplementary material for: Early Transcriptomic Response to Phosphate Deprivation in Soybean Leaves as Revealed by RNA-Sequencing
Source: Int J Mol Sci. 2018 Jul 23;19(7):2145. doi: 10.3390/ijms19072145 (PMC6073939; doi:10.3390/ijms19072145)
Supplement: Supplementary file 1 [file ijms-19-02145-s001.zip]

Archive with 2 entries (2 files):
- Supplemental figures.pdf
- Supplemental Tables.xls
