# Supplementary material for: Early Transcriptomic Response to Phosphate Deprivation in Soybean Leaves as Revealed by RNA-Sequencing
Source: Int J Mol Sci. 2018 Jul 23;19(7):2145. doi: 10.3390/ijms19072145 (PMC6073939; doi:10.3390/ijms19072145)
Supplement: Supplementary file 1 [file ijms-19-02145-s001.zip › Supplemental Tables.xls]

## Sheet: Table S1
Supplemental Table S1 Summary of the reads from RNA sequencing in the four libraries. PSL-1 and PSL-2 are the two replicates of Pi-sufficient leaves, and PDL-1 and PDL-2 are the two replicates of Pi-deprived leaves.
Summary statistics from RNA sequencing	PSL-1	PSL-2	PDL-1	PDL-2
Total reads	46757424	39198870	40198042	50238666
Clean reads	46267472	38757948	39737384	49574618
Clean reads mapped (percentage)	35666806 (77.1%)	29270613 (75.5%)	28941039 (72.8%)	36741937 (74.1%)
Uniquely Mapped (percentage)	34258789 (74.1%)	28044922 (72.4%)	27598958 (69.5%)	35155146 (70.9%)
Multiply Mapped (percentage)	1408017 (3.0%)	1225691 (3.2%)	1342081 (3.4%)	1586791 (3.2%)
Mapped to sense strand (percentage)	17097607 (37.0%)	13989112 (36.1%)	13752684 (34.6%)	17532912 (35.4%)
Mapped to antisense strand (percentage)	17161182 (37.1%)	14055810 (36.3%)	13846274 (34.8%)	17622234 (35.6%)

## Sheet: Table S2
Supplemental Table S2 RNA-seq analysis of soybean leaves under Pi-sufficient (PSL) and Pi-deprived (PDL) conditions
Gene ID	Gene	Locus	Description	GO_term	KEGG	Status	PDL_1 FPKM	PDL_2 FPKM	PDL FPKM	PSL_1 FPKM	PSL_2 FPKM	PSL FPKM	Log2(FC)	P value	Differentially expressed
XLOC_006392	Glyma.11G179100	chr11:24433964-24436702	Aluminium activated malate transporter family protein	GO:0015743(malate transport)	NA	OK	0	0	0	2.05205	0	1.0208	+P only	5e-05	yes
XLOC_018874	Glyma.15G197300	chr15:22964246-22966446	CBL-interacting protein kinase 23	GO:0007165(signal transduction)	NA	OK	0	0	0	0.755897	0.665664	0.728532	+P only	5e-05	yes
XLOC_036137	Glyma.03G113600	chr3:32075971-32080080	Auxin efflux carrier family protein	GO:0016021(integral component of membrane);GO:0055085(transmembrane transport)	NA	OK	0	0	0	1.64518	0	0.816886	+P only	5e-05	yes
XLOC_038712	Glyma.04G094800	chr4:8460632-8462844	Plant-specific transcription factor YABBY family protein	GO:0007275(multicellular organismal development)	NA	OK	0	0	0	2.33868	0.0782918	1.21039	+P only	5e-05	yes
XLOC_039634	Glyma.04G014000	chr4:1065572-1067593	polyol/monosaccharide transporter 5	GO:0016021(integral component of membrane);GO:0055085(transmembrane transport)	NA	OK	0	0	0	6.57476	0	3.30157	+P only	5e-05	yes
XLOC_053171	Glyma.09G023000	chr9:1838152-1840544	Peroxidase superfamily protein	GO:0004601(peroxidase activity);GO:0006979(response to oxidative stress);GO:0020037(heme binding);GO:0055114(oxidation-reduction process)	00940((Phenylpropanoid biosynthesis))	OK	0.0936811	2.11603	1.10538	0	0	0	-P only	5e-05	yes
XLOC_028524	Glyma.19G246600	chr19:49323773-49327583	SSXT family protein	NA	NA	OK	0.665514	0.888676	0.751126	0	0	0	-P only	0.0001	yes
XLOC_018412	Glyma.15G099200	chr15:7721684-7722089	NA	NA	NA	OK	2.62337	1.77089	2.27173	0	0	0	-P only	0.0002	yes
XLOC_038879	Glyma.04G128500	chr4:17809194-17810128	Late embryogenesis abundant protein, group 1 protein	GO:0009790(embryo development)	NA	OK	0	0	0	3.11112	7.8191	5.86562	+P only	0.00075	yes
XLOC_011723	Glyma.13G236300	chr13:34653465-34655763	NA	NA	NA	OK	0	0	0	6.47786	6.70728	5.77037	+P only	0.0009	yes
XLOC_022038	Glyma.17G100000	chr17:7885242-7885482	mini zinc finger	NA	NA	OK	20.3242	23.6329	21.7084	0	0	0	-P only	0.00165	yes
XLOC_045871	Glyma.06G177200	chr6:14993661-14996935	NA	NA	NA	OK	0.335422	1.11211	0.766767	0	0	0	-P only	0.0024	yes
XLOC_041337	Glyma.05G099700	chr5:26427173-26427437	NA	NA	NA	OK	0	0	0	5.5784	18.1507	10.7069	+P only	0.00385	yes
XLOC_023383	Glyma.17G090400	chr17:7041040-7042625	calcium-dependent protein kinase 6	GO:0004672(protein kinase activity);GO:0005524(ATP binding);GO:0006468(protein phosphorylation)	NA	OK	7.33703	0.321561	3.81929	0	0	0	-P only	0.00395	yes
XLOC_046721	Glyma.07G022900	chr7:1759881-1761572	phospholipid N-methyltransferase	GO:0006644(phospholipid metabolic process);GO:0008170(N-methyltransferase activity)	00564((Glycerophospholipid metabolism))	OK	0	0	0	1.72998	2.72486	2.10802	+P only	0.00865	yes
XLOC_012731	Glyma.13G068300	chr13:16825584-16825785	NA	NA	NA	OK	0	0	0	94.3977	0	47.105	+P only	0.00965	yes
XLOC_046187	Glyma.06G240900	chr6:39809018-39811951	PLATZ transcription factor family protein	NA	NA	OK	1.29708	1.09888	1.24701	0	0	0	-P only	0.015	yes
XLOC_038452	Glyma.04G044300	chr4:3546969-3548118	cytochrome B5 isoform D	NA	NA	OK	0	0	0	1.07074	0.488563	0.801145	+P only	0.01605	yes
XLOC_039400	Glyma.04G223400	chr4:49406138-49408112	NA	NA	NA	OK	734.434	1772.18	1260.24	0	0	0	-P only	0.01975	yes
XLOC_019437	Glyma.16G028300	chr16:2742512-2743494	NA	NA	NA	OK	2.9665	2.60854	2.71658	0	0	0	-P only	0.04095	yes
XLOC_013272	Glyma.13G178000	chr13:29185537-29187216	NA	NA	NA	OK	0	0	0	0.924356	3.36424	2.18468	+P only	0.04185	yes
XLOC_022165	Glyma.17G122900,Glyma.17G123000	chr17:9811901-9814407	NA	NA	NA	OK	2.56543	2501.61	1203.38	2.98751	3.06964	3.00298	8.64648	5e-05	yes
XLOC_022966	Glyma.17G004600	chr17:458083-458890	NA	NA	NA	OK	1.69284	1831.08	916.564	2.10441	2.25973	2.35772	8.6027	5e-05	yes
XLOC_053731	Glyma.09G132500,Glyma.09G132600	chr9:33025356-33028355	conserved peptide upstream open reading frame 14	NA	NA	OK	10.6836	5424.34	2682.72	13.8646	12.2998	14.8065	7.50133	5e-05	yes
XLOC_022371	Glyma.17G159100,Glyma.17G159200	chr17:13728532-13735415	Protein of unknown function (DUF726)	NA	NA	OK	1.23958	0.898936	1.34331	257.044	249.073	231.642	-7.42996	5e-05	yes
XLOC_019426	Glyma.16G026100	chr16:2538852-2539701	Protein of unknown function (DUF 3339)	NA	NA	OK	33.7789	0.877571	17.486	0.377665	0.194879	0.311927	5.80885	0.04225	yes
XLOC_046594	Glyma.06G325400,Glyma.06G325500	chr6:51350882-51356207	Ribosomal protein L22p/L17e family protein	GO:0003735(structural constituent of ribosome);GO:0005840(ribosome);GO:0006412(translation);GO:0015934(large ribosomal subunit)	NA	OK	4.63247	11.5882	8.57299	0.544701	0.13716	0.366321	4.54862	0.0493	yes
XLOC_055665	Glyma.09G230900	chr9:45440696-45442355	NA	NA	NA	OK	0.920326	58.3392	30.0673	1.24125	0.922196	1.31579	4.5142	5e-05	yes
XLOC_049879	Glyma.08G099000,Glyma.08G099100,Glyma.08G099200	chr8:7581343-7594230	NA	NA	NA	OK	13.1477	34.856	25.0118	950.071	37.0583	494.232	-4.30451	5e-05	yes
XLOC_037313	Glyma.03G078300	chr3:19629059-19634356	sulfoquinovosyldiacylglycerol 2	NA	00561((Glycerolipid metabolism))	OK	2.00348	1.12212	1.59139	0.124686	0.0530861	0.0899038	4.14576	0.04415	yes
XLOC_009946	Glyma.12G137400,Glyma.12G137500	chr12:16376035-16379176	P-loop containing nucleoside triphosphate hydrolases superfamily protein;Prefoldin chaperone subunit family protein	NA	NA	OK	2.85842	1.67494	2.46524	3.15111	58.6628	36.2016	-3.87625	5e-05	yes
XLOC_029082	Glyma.19G098500	chr19:34393361-34396001	senescence-related gene 3	GO:0006629(lipid metabolic process);GO:0008081(phosphoric diester hydrolase activity)	NA	OK	2.53379	1.23929	1.9351	0.201457	0.0639823	0.134175	3.85022	0.0248	yes
XLOC_029319	Glyma.19G148400,Glyma.19G148500	chr19:40890750-40891977	NA	NA	NA	OK	0.350455	0.213179	0.314266	4.41656	3.24814	3.98962	-3.66619	0.0233	yes
XLOC_010882	Glyma.13G073600,Glyma.13G073700	chr13:17639592-17641049	NA	NA	NA	OK	0.177719	5.38381	3.43919	0.205589	0.264072	0.272196	3.65935	0.0065	yes
XLOC_029283	Glyma.19G140900	chr19:40228478-40232712	elongation factor family protein	NA	NA	OK	0.645179	0.525672	0.594452	12.4145	1.05876	6.72253	-3.49937	0.00485	yes
XLOC_050556	Glyma.08G226300	chr8:18364411-18374027	NA	NA	NA	OK	26.3408	1.07138	13.8024	1.14159	1.23486	1.27745	3.43357	5e-05	yes
XLOC_040032	Glyma.04G094900	chr4:8464007-8465002	RNA polymerases N / 8 kDa subunit	GO:0003677(DNA binding);GO:0003899(DNA-directed RNA polymerase activity);GO:0006351("transcription, DNA-templated")	00230((Purine metabolism));00240((Pyrimidine metabolism));03020((RNA polymerase));04623((Cytosolic DNA-sensing pathway));05016((Huntington's disease));05169((Epstein-Barr virus infection))	OK	20.5258	5.14124	12.3476	1.58391	0.787209	1.23104	3.32627	0.04935	yes
XLOC_014847	Glyma.14G118600	chr14:16137245-16141103	NA	NA	NA	OK	0.519428	12.2704	7.52069	0.901946	0.547108	0.822412	3.19293	5e-05	yes
XLOC_034638	Glyma.20G060500	chr20:18643324-18653743	NA	NA	NA	OK	0.266555	0.212197	0.24565	0.412063	4.28449	2.24542	-3.19231	0.0216	yes
XLOC_037294	Glyma.03G074700	chr3:18552441-18554495	Yos1-like protein	NA	NA	OK	2.53574	2.08457	2.28583	23.8543	16.465	20.1752	-3.1418	0.0219	yes
XLOC_004291	Glyma.10G060500,Glyma.10G060600	chr10:5627150-5630490	Phosphoinositide phosphatase family protein	GO:0042578(phosphoric ester hydrolase activity)	NA	OK	2.27234	1.05913	1.76916	1.60271	32.467	15.0902	-3.09247	0.0002	yes
XLOC_003875	Glyma.10G274200	chr10:49704435-49706269	CLAVATA3/ESR-RELATED 27	NA	NA	OK	0.827352	1.66781	0.883919	14.407	0.407012	7.43721	-3.07278	0.00025	yes
XLOC_011562	Glyma.13G203700	chr13:31781265-31783838	C2H2-type zinc finger family protein	NA	NA	OK	0.0892364	0.162104	0.127731	1.96879	0.0989725	1.03336	-3.01617	0.0461	yes
XLOC_052002	Glyma.08G147100	chr8:11210202-11211596	inflorescence deficient in abscission (IDA)-like 2	NA	NA	OK	0.733841	0.148076	0.432385	6.65638	0.178767	3.4029	-2.97637	0.01825	yes
XLOC_053877	Glyma.09G160700,Glyma.09G160800	chr9:38487745-38492638	hydroxyproline-rich glycoprotein family protein	NA	NA	OK	0.2873	0.509033	0.535011	7.15608	0.841508	4.17161	-2.96297	5e-05	yes
XLOC_020874	Glyma.16G088100	chr16:11151150-11154261	NA	NA	NA	OK	2.93081	39.2634	26.6363	4.1032	2.36164	3.63936	2.87164	5e-05	yes
XLOC_049420	Glyma.08G009900	chr8:774001-776316	homolog of Medicago truncatula MTN3	GO:0016021(integral component of membrane)	NA	OK	2.30836	3.34081	2.79867	39.371	0.386794	19.8422	-2.82576	5e-05	yes
XLOC_007019	Glyma.11G046700,Glyma.11G046800	chr11:3495257-3499092	Galactosyl transferase GMA12/MNN10 family protein	GO:0016021(integral component of membrane);GO:0016757("transferase activity, transferring glycosyl groups")	NA	OK	3.25428	23.5225	15.4345	2.35795	2.57442	2.22874	2.79186	5e-05	yes
XLOC_048486	Glyma.07G094000	chr7:8782416-8785857	ATP-binding cassette A2	NA	NA	OK	0.388617	0.378495	0.434347	2.28374	3.37915	2.97051	-2.77379	0.0053	yes
XLOC_038986	Glyma.04G147600	chr4:29849840-29852794	SPX domain gene 2	NA	NA	OK	3.09551	2.20573	2.80489	0.34043	0.434777	0.413789	2.76097	0.01025	yes
XLOC_051574	Glyma.08G056400	chr8:4330266-4332020	purple acid phosphatase 17	GO:0016787(hydrolase activity)	04142((Lysosome));04380((Osteoclast differentiation));05323((Rheumatoid arthritis))	OK	12.4448	4.80045	9.37595	1.5461	1.09489	1.43105	2.71189	5e-05	yes
XLOC_007984	Glyma.11G247500	chr11:34025696-34027047	B12D protein	NA	NA	OK	24.3247	13.8417	19.1341	4.11404	1.41513	2.94132	2.70161	0.02065	yes
XLOC_042746	Glyma.05G131000	chr5:32406518-32407526	NA	NA	NA	OK	0.509011	1.65444	1.16897	12.129	2.7492	7.57555	-2.69611	0.00445	yes
XLOC_038273	Glyma.04G007900	chr4:612941-613193	NA	NA	NA	OK	72.4816	48.7888	57.4128	7.48232	12.4865	9.09053	2.65894	0.04915	yes
XLOC_009586	Glyma.12G065500	chr12:4810405-4811336	NA	NA	NA	OK	6.63789	2.70091	5.03855	0.985013	0.507214	0.815386	2.62745	0.00035	yes
XLOC_012435	Glyma.13G004400	chr13:1216379-1220856	zinc transporter 5 precursor	GO:0016020(membrane);GO:0030001(metal ion transport);GO:0046873(metal ion transmembrane transporter activity);GO:0055085(transmembrane transport)	NA	OK	1.85803	0.811135	1.3334	10.2741	5.3725	7.82156	-2.55234	5e-05	yes
XLOC_001524	-	chr1:7214122-7214867	NA	NA	NA	OK	0.367953	0.503799	0.497656	3.85081	1.59354	2.90221	-2.54393	0.01375	yes
XLOC_016049	Glyma.14G127400,Glyma.14G127500	chr14:20399825-20406095	Argonaute family protein;pyruvate dehydrogenase kinase	NA	04075((Plant hormone signal transduction))	OK	0.387322	2.03425	1.35981	0.203728	0.239054	0.237275	2.51878	0.0128	yes
XLOC_028540	Glyma.19G250200	chr19:49630436-49632270	Li-tolerant lipase 1	NA	NA	OK	2.75946	6.02286	4.7103	1.70523	0	0.851217	2.46822	0.0023	yes
XLOC_007679	Glyma.11G185300	chr11:25390112-25398355	Jojoba acyl CoA reductase-related male sterility protein	GO:0003824(catalytic activity);GO:0050662(coenzyme binding);GO:0080019(fatty-acyl-CoA reductase (alcohol-forming) activity)	00073("(Cutin, suberine and wax biosynthesis)");04146((Peroxisome))	OK	32.0103	20.282	28.2776	4.43436	5.13124	5.25585	2.42767	0.04075	yes
XLOC_025002	Glyma.18G153800	chr18:30509531-30511126	hydroxyproline-rich glycoprotein family protein	NA	NA	OK	2.72774	7.14928	4.25744	1.09136	0.513568	0.804631	2.40359	0.0013	yes
XLOC_036827	Glyma.03G252700	chr3:44842016-44844439	GDSL-like Lipase/Acylhydrolase superfamily protein	GO:0016788("hydrolase activity, acting on ester bonds")	NA	OK	0.808744	2.2717	1.64794	0.372494	0.238735	0.315632	2.38435	0.0142	yes
XLOC_052164	Glyma.08G180500	chr8:14458377-14459684	Heavy metal transport/detoxification superfamily protein	GO:0030001(metal ion transport);GO:0046872(metal ion binding)	NA	OK	2.16809	5.88055	4.15063	1.61592	0	0.806622	2.36337	0.04025	yes
XLOC_005767	Glyma.11G057600	chr11:4353153-4357520	Protein of unknown function, DUF547	NA	NA	OK	1.7342	1.86111	1.96499	0.406232	0.322753	0.383856	2.35589	0.0007	yes
XLOC_034656	Glyma.20G063100	chr20:20456793-20460304	zinc transporter 1 precursor	GO:0016020(membrane);GO:0030001(metal ion transport);GO:0046873(metal ion transmembrane transporter activity);GO:0055085(transmembrane transport)	NA	OK	2.34592	1.10534	1.79708	8.06609	9.05494	9.05807	-2.33355	5e-05	yes
XLOC_012944	Glyma.13G113000	chr13:22663426-22663969	NA	NA	NA	OK	7.06439	5.73981	6.14946	1.36232	1.21075	1.22852	2.32354	0.0101	yes
XLOC_045248	Glyma.06G044400	chr6:3381874-3382877	Gibberellin-regulated family protein	NA	NA	OK	610.729	295.483	439.613	99.1815	87.7898	89.8289	2.29098	5e-05	yes
XLOC_014026	-	chr13:42285199-42285408	NA	NA	NA	OK	765.574	688.6	535.826	109.831	252.814	109.562	2.29002	0.01535	yes
XLOC_016213	Glyma.14G165000	chr14:40731932-40737099	nitrate reductase 1	GO:0016491(oxidoreductase activity);GO:0030151(molybdenum ion binding);GO:0042128(nitrate assimilation);GO:0055114(oxidation-reduction process)	00910((Nitrogen metabolism))	OK	14.1165	19.6051	15.2039	4.4696	2.18233	3.13794	2.27655	5e-05	yes
XLOC_050871	Glyma.08G285400	chr8:39493349-39498439	Pectin lyase-like superfamily protein	GO:0004650(polygalacturonase activity);GO:0005975(carbohydrate metabolic process)	NA	OK	1.83678	5.71166	3.95582	1.34118	0.288876	0.821861	2.26701	0.00035	yes
XLOC_032338	-	chr2:27321694-27323022	NA	NA	NA	OK	0.177879	0.109068	0.170833	0.695295	0.62294	0.815534	-2.25516	0.02395	yes
XLOC_052233	Glyma.08G195100	chr8:15713538-15715460	Pyridoxal phosphate phosphatase-related protein	GO:0008152(metabolic process);GO:0016791(phosphatase activity)	00750((Vitamin B6 metabolism))	OK	12.066	7.57653	10.4218	1.66589	2.40125	2.21259	2.23579	5e-05	yes
XLOC_032039	Glyma.02G114100	chr2:11079025-11081308	NA	NA	NA	OK	2.77362	0.886283	1.90203	13.1149	3.84468	8.78565	-2.2076	0.0001	yes
XLOC_045914	Glyma.06G185300	chr6:16098921-16099694	Gibberellin-regulated family protein	NA	NA	OK	70.5686	57.3548	71.4184	20.3328	8.82124	15.6044	2.19434	0.0001	yes
XLOC_032413	Glyma.02G187300	chr2:34602766-34603321	NA	NA	NA	OK	5.44234	3.5249	4.14023	1.02363	0.991052	0.904731	2.19415	0.03115	yes
XLOC_032607	Glyma.02G226500	chr2:41338161-41343680	cation exchanger 1	GO:0016021(integral component of membrane);GO:0055085(transmembrane transport)	NA	OK	1.83497	0.323489	1.10275	0.0885717	0.339832	0.241731	2.18963	0.02135	yes
XLOC_005111	-	chr10:45696439-45696783	NA	NA	NA	OK	23.9347	30.443	26.5313	9.65341	2.12849	5.84202	2.18316	0.00695	yes
XLOC_000155	Glyma.01G029300	chr1:3107238-3109634	Plant-specific transcription factor YABBY family protein	GO:0007275(multicellular organismal development)	NA	OK	1.75228	0.932859	1.37459	11.3963	0.875359	6.14982	-2.16154	0.03765	yes
XLOC_000237	-	chr1:4842295-4843287	NA	NA	NA	OK	0.857033	0.869123	1.03487	0.166881	0.213367	0.231338	2.16137	0.0445	yes
XLOC_001543	Glyma.01G058900,Glyma.01G059000	chr1:7789926-7792859	ATP binding;nucleic acid binding;helicases	NA	NA	OK	0.368004	0.506117	0.537974	4.41416	0.30086	2.40116	-2.15812	0.00735	yes
XLOC_001458	-	chr1:4831091-4832063	NA	NA	NA	OK	0.95873	1.07425	1.23265	0.0577261	0.368021	0.284481	2.11536	0.04535	yes
XLOC_031256	Glyma.02G267900	chr2:45247825-45251584	Phosphotyrosine protein phosphatases superfamily protein	NA	NA	OK	133.905	85.5463	103.392	26.9635	25.6968	24.5305	2.07548	5e-05	yes
XLOC_002587	Glyma.10G021400	chr10:1857648-1860057	B-box type zinc finger protein with CCT domain	GO:0005515(protein binding)	NA	OK	0.462947	0.222037	0.345235	1.49026	1.36732	1.43573	-2.05613	0.0251	yes
XLOC_048426	Glyma.07G081000,Glyma.07G081100,Glyma.07G081200	chr7:7421251-7428468	ABC transporter family protein;mitotic-like cyclin 3B from Arabidopsis;Tho complex subunit 7/Mft1p	GO:0005524(ATP binding);GO:0006810(transport);GO:0016021(integral component of membrane);GO:0042626("ATPase activity, coupled to transmembrane movement of substances");GO:0055085(transmembrane transport);GO:0000445(THO complex part of transcription export complex);GO:0006397(mRNA processing)	NA	OK	2.39659	37.9481	18.369	4.45157	3.57978	4.43546	2.05012	5e-05	yes
XLOC_005566	Glyma.11G018900	chr11:1323231-1323839	arabinogalactan protein 16	NA	NA	OK	6.66095	12.5107	9.08205	2.30615	2.31014	2.21573	2.03524	0.00605	yes
XLOC_000471	Glyma.01G091800	chr1:27867969-27873811	EXS (ERD1/XPR1/SYG1) family protein	GO:0016021(integral component of membrane)	NA	OK	0.859745	0.732758	0.896501	0.208197	0.185232	0.221198	2.01897	0.0049	yes
XLOC_032110	Glyma.02G130200	chr2:13340351-13346381	EXS (ERD1/XPR1/SYG1) family protein	GO:0016021(integral component of membrane)	NA	OK	1.48297	0.85361	1.27763	0.295839	0.268847	0.315748	2.01663	0.00065	yes
XLOC_022913	Glyma.17G257700	chr17:41180220-41183467	C2H2-like zinc finger protein	NA	NA	OK	1.00944	1.81864	1.25099	0.625257	0	0.313794	1.99519	0.04855	yes
XLOC_042261	Glyma.05G034800	chr5:3053094-3054295	NA	NA	NA	OK	3.29611	5.63275	4.47408	0.611773	1.62695	1.12305	1.99417	0.02855	yes
XLOC_050494	Glyma.08G215400	chr8:17464404-17466638	basic helix-loop-helix (bHLH) DNA-binding superfamily protein	GO:0046983(protein dimerization activity)	NA	OK	0.848127	2.30188	1.86429	0.163204	0.630876	0.469597	1.98913	0.03355	yes
XLOC_007244	Glyma.11G095200	chr11:7218859-7221243	Glycosyl hydrolase superfamily protein	GO:0004553("hydrolase activity, hydrolyzing O-glycosyl compounds");GO:0005975(carbohydrate metabolic process)	NA	OK	0.514122	0.661902	0.605083	1.02678	3.61212	2.39331	-1.9838	0.0039	yes
XLOC_009795	Glyma.12G110000	chr12:10466964-10468181	NA	NA	NA	OK	0.452923	2.75237	3.1819	1.01529	0.450887	0.804866	1.98307	0.0037	yes
XLOC_022513	Glyma.17G184600	chr17:23487708-23488385	NA	NA	NA	OK	41.9774	106.994	70.0702	277.767	295.863	276.199	-1.97884	0.0339	yes
XLOC_038000	Glyma.03G218700	chr3:42230917-42238710	beta-xylosidase 2	GO:0004553("hydrolase activity, hydrolyzing O-glycosyl compounds");GO:0005975(carbohydrate metabolic process)	NA	OK	1.03101	0.770817	0.87594	0.38256	0.0676813	0.222439	1.97742	0.00935	yes
XLOC_042506	Glyma.05G084200	chr5:14837356-14841074	P-loop containing nucleoside triphosphate hydrolases superfamily protein	GO:0008146(sulfotransferase activity)	NA	OK	0.245483	0.382108	0.357921	1.33375	1.21707	1.38694	-1.9542	0.00835	yes
XLOC_010808	Glyma.13G059500	chr13:15692627-15694451	early nodulin-like protein 17	GO:0009055(electron carrier activity)	NA	OK	7.21759	7.21554	7.3697	2.9023	0.89768	1.91712	1.94267	0.0086	yes
XLOC_015425	Glyma.14G000100,Glyma.14G000200	chr14:1129-11873	glutamate receptor 2	NA	NA	OK	1.42357	1.48478	1.58756	8.95547	2.74446	6.01308	-1.9213	5e-05	yes
XLOC_005029	Glyma.10G209800	chr10:44173457-44178810	phenylalanine ammonia-lyase 2	NA	00360((Phenylalanine metabolism));00940((Phenylpropanoid biosynthesis))	OK	0.381796	0.997752	0.773703	0.292636	0.101944	0.205222	1.91459	0.0133	yes
XLOC_012123	Glyma.13G317600	chr13:41226926-41233462	Jojoba acyl CoA reductase-related male sterility protein	GO:0080019(fatty-acyl-CoA reductase (alcohol-forming) activity)	00073("(Cutin, suberine and wax biosynthesis)");04146((Peroxisome))	OK	0.557265	0.707123	0.739012	0.216477	0.138318	0.196295	1.91258	0.03245	yes
XLOC_041741	Glyma.05G176900	chr5:36567473-36568596	NA	NA	NA	OK	1.11501	0.702915	0.993071	2.88788	3.67328	3.73243	-1.91014	0.0014	yes
XLOC_003740	Glyma.10G247200	chr10:47561752-47562130	Protein of unknown function (DUF1677)	NA	NA	OK	12.4494	21.7066	17.972	6.75127	2.67046	4.7992	1.90488	0.0073	yes
XLOC_035613	Glyma.03G009800	chr3:976535-985334	Acyl-CoA thioesterase family protein	GO:0006637(acyl-CoA metabolic process);GO:0047617(acyl-CoA hydrolase activity)	00062((Fatty acid elongation));01040((Biosynthesis of unsaturated fatty acids))	OK	0.720204	1.04678	0.934236	0.151309	0.321263	0.250356	1.89981	0.03765	yes
XLOC_034299	Glyma.20G238000	chr20:46972391-46987538	phospholipase D P1	GO:0003824(catalytic activity)	00564((Glycerophospholipid metabolism));00565((Ether lipid metabolism));04014((Ras signaling pathway));04024((cAMP signaling pathway));04071((Sphingolipid signaling pathway));04144((Endocytosis));04666((Fc gamma R-mediated phagocytosis));04724((Glutamatergic synapse));04912((GnRH signaling pathway));05231((Choline metabolism in cancer))	OK	1.4921	1.03346	1.41589	0.337655	0.334401	0.381574	1.89168	0.0001	yes
XLOC_052135	Glyma.08G175200	chr8:13981427-13982641	glutathione S-transferase TAU 19	GO:0005515(protein binding)	00480((Glutathione metabolism));00980((Metabolism of xenobiotics by cytochrome P450));00982((Drug metabolism - cytochrome P450));05204((Chemical carcinogenesis))	OK	3.44061	0.401057	1.95417	0.494154	0.489531	0.527324	1.8898	0.04935	yes
XLOC_007661	Glyma.11G182000	chr11:24908634-24909881	NAC domain containing protein 90	GO:0003677(DNA binding);GO:0006355("regulation of transcription, DNA-templated")	NA	OK	0.941775	0.883133	0.917052	2.83705	3.84621	3.34447	-1.8667	0.0133	yes
XLOC_038369	Glyma.04G027800	chr4:2286149-2289112	Walls Are Thin 1	GO:0016020(membrane);GO:0016021(integral component of membrane);GO:0022857(transmembrane transporter activity)	NA	OK	0.98943	1.73361	1.28143	0.54716	0.175679	0.353974	1.85603	0.02705	yes
XLOC_010746	Glyma.13G047400	chr13:14255732-14257898	TCP family transcription factor	NA	NA	OK	0.433265	0.169634	0.305424	0.839574	1.33022	1.10478	-1.85488	0.0138	yes
XLOC_046397	Glyma.06G284900	chr6:47340168-47343485	Basic-leucine zipper (bZIP) transcription factor family protein	GO:0003700(sequence-specific DNA binding transcription factor activity);GO:0006355("regulation of transcription, DNA-templated");GO:0043565(sequence-specific DNA binding)	NA	OK	1.0301	2.26465	1.92706	0.962924	0.102223	0.544428	1.82359	0.00315	yes
XLOC_039284	Glyma.04G202300	chr4:47511754-47517385	Rubredoxin-like superfamily protein	NA	NA	OK	112.54	72.411	87.1902	11.2821	43.0609	24.6876	1.82038	0.00145	yes
XLOC_045859	Glyma.06G174800	chr6:14787026-14788834	Cysteine proteinases superfamily protein	GO:0006508(proteolysis);GO:0008234(cysteine-type peptidase activity)	NA	OK	2.30904	0.683695	1.56784	0.45779	0.365476	0.446772	1.81117	0.0122	yes
XLOC_028451	Glyma.19G231000	chr19:48171430-48172451	phloem protein 2-B15	NA	NA	OK	0.611416	0.294969	0.455319	1.86272	1.32285	1.59751	-1.81087	0.03765	yes
XLOC_050426	Glyma.08G203700	chr8:16521436-16524821	Isochorismatase family protein	GO:0003824(catalytic activity);GO:0008152(metabolic process)	NA	OK	0.823139	0.95719	0.977951	0.3208	0.204998	0.279541	1.8067	0.02445	yes
XLOC_024071	Glyma.17G239800	chr17:39537931-39541023	SPla/RYanodine receptor (SPRY) domain-containing protein	NA	NA	OK	0.476269	0.383738	0.469646	1.73705	1.23321	1.61749	-1.78411	0.001	yes
XLOC_000190	Glyma.01G034400	chr1:3582059-3583811	TRICHOME BIREFRINGENCE-LIKE 27	NA	NA	OK	0.785904	0.859232	0.902103	0.276705	0.212445	0.262131	1.783	0.02925	yes
XLOC_021251	Glyma.16G168200	chr16:32811134-32811836	Vacuolar iron transporter (VIT) family protein	NA	NA	OK	5.7023	8.65025	7.31544	2.7588	1.48188	2.1374	1.77509	0.0014	yes
XLOC_010074	Glyma.12G162700	chr12:30868854-30869885	erf domain protein 9	GO:0003700(sequence-specific DNA binding transcription factor activity);GO:0006355("regulation of transcription, DNA-templated")	NA	OK	0.694355	0.769229	0.619507	2.41479	2.58267	2.10509	-1.76469	0.0243	yes
XLOC_017947	Glyma.15G002300	chr15:224314-226480	Eukaryotic aspartyl protease family protein	GO:0004190(aspartic-type endopeptidase activity);GO:0006508(proteolysis)	NA	OK	1.0101	2.90103	2.07247	1.15848	0.0593869	0.61008	1.76428	0.0048	yes
XLOC_049119	Glyma.07G225600	chr7:40265211-40268376	SPFH/Band 7/PHB domain-containing membrane-associated protein family	NA	NA	OK	0.629512	0.820292	0.834154	0.241217	0.200275	0.247288	1.75412	0.04795	yes
XLOC_043221	Glyma.05G224800,Glyma.05G224900	chr5:40363113-40370660	SNARE-like superfamily protein;phosphofructokinase 3	GO:0008565(protein transporter activity);GO:0015031(protein transport);GO:0003872(6-phosphofructokinase activity);GO:0006096(glycolytic process)	00010((Glycolysis / Gluconeogenesis));00030((Pentose phosphate pathway));00051((Fructose and mannose metabolism));00052((Galactose metabolism));00680((Methane metabolism));01200((Carbon metabolism));01230((Biosynthesis of amino acids));03018((RNA degradation));04152((AMPK signaling pathway));05230((Central carbon metabolism in cancer))	OK	0.583893	0.680557	0.710427	0.693752	3.60548	2.39134	-1.75106	0.00165	yes
XLOC_000590	Glyma.01G114300	chr1:39578972-39579644	Ycf1 protein	NA	NA	OK	2.49495	3.97845	3.82875	0.927573	1.05275	1.13755	1.75094	0.036	yes
XLOC_035732	Glyma.03G032900,Glyma.03G033000	chr3:3811350-3826403	Nucleotidyltransferase family protein	GO:0016779(nucleotidyltransferase activity)	NA	OK	3.06475	3.53915	3.70169	20.7399	3.39479	12.4081	-1.74503	5e-05	yes
XLOC_002122	Glyma.01G173600	chr1:51051930-51054559	laccase 11	GO:0005507(copper ion binding);GO:0016491(oxidoreductase activity);GO:0055114(oxidation-reduction process)	NA	OK	2.02855	1.61403	1.77549	0.880043	0.193704	0.532378	1.7377	0.005	yes
XLOC_028934	Glyma.19G064400	chr19:15268144-15272346	NA	NA	NA	OK	2.82207	1.34507	2.41586	0.794315	0.445013	0.72716	1.73219	0.01455	yes
XLOC_004948	Glyma.10G192900	chr10:42520414-42521307	glutathione S-transferase TAU 15	GO:0005515(protein binding)	00480((Glutathione metabolism));00980((Metabolism of xenobiotics by cytochrome P450));00982((Drug metabolism - cytochrome P450));05204((Chemical carcinogenesis))	OK	0.902897	0.248057	0.599479	1.25537	2.25273	1.98661	-1.72853	0.04915	yes
XLOC_009929	-	chr12:15483719-15484222	NA	NA	NA	OK	6.13986	1.76781	4.0024	1.14111	1.22303	1.21257	1.7228	0.04715	yes
XLOC_011759	-	chr13:35431821-35432356	NA	NA	NA	OK	1.07675	1.1048	1.12262	3.46855	3.77036	3.69411	-1.71835	0.0447	yes
XLOC_000704	Glyma.01G134700,Glyma.01G134800	chr1:45655517-45664113	NA	NA	NA	OK	2.03713	6.0615	3.14574	17.4372	2.94488	10.2844	-1.70899	0.01305	yes
XLOC_039522	Glyma.04G247800	chr4:51501475-51504567	response regulator 9	GO:0000160(phosphorelay signal transduction system)	04075((Plant hormone signal transduction))	OK	2.94269	3.21284	3.32113	0.556568	1.30755	1.02546	1.6954	0.018	yes
XLOC_024527	Glyma.18G065100	chr18:5925698-5929900	Laccase/Diphenol oxidase family protein	GO:0005507(copper ion binding);GO:0016491(oxidoreductase activity);GO:0055114(oxidation-reduction process)	NA	OK	2.06301	0.160567	1.11119	0.229524	0.440477	0.343216	1.69492	0.01675	yes
XLOC_053135	Glyma.09G016600	chr9:1284883-1290934	seed imbibition 2	NA	NA	OK	1.11522	0.930967	1.14524	0.381974	0.259527	0.355322	1.68845	0.00225	yes
XLOC_009374	Glyma.12G020900	chr12:1500533-1507293	NA	NA	NA	OK	0.578939	0.425697	0.595538	1.3185	1.80619	1.91086	-1.68196	5e-05	yes
XLOC_052657	Glyma.08G288900	chr8:40148437-40152293	NHL domain-containing protein	NA	NA	OK	0.720205	0.2514	0.487166	1.36219	1.74547	1.55863	-1.67779	0.0129	yes
XLOC_026911	Glyma.18G236900,Glyma.18G237000	chr18:52570977-52575339	NA	NA	NA	OK	21.9013	137.26	93.7778	23.0686	27.0327	29.3579	1.6755	5e-05	yes
XLOC_032370	Glyma.02G177800	chr2:29615283-29617084	myb-like HTH transcriptional regulator family protein	NA	NA	OK	0.886521	0.717501	0.849197	2.27153	2.80707	2.7061	-1.67204	0.03775	yes
XLOC_051956	Glyma.08G138300	chr8:10603757-10606231	NA	GO:0004553("hydrolase activity, hydrolyzing O-glycosyl compounds");GO:0005975(carbohydrate metabolic process);GO:0007015(actin filament organization);GO:0051015(actin filament binding)	NA	OK	0.377044	0.086125	0.24124	0.331585	0.976709	0.768307	-1.67121	0.0309	yes
XLOC_051780	Glyma.08G102100	chr8:7832922-7835568	NAD(P)-binding Rossmann-fold superfamily protein	NA	00061((Fatty acid biosynthesis));00780((Biotin metabolism));01040((Biosynthesis of unsaturated fatty acids));01212((Fatty acid metabolism))	OK	1.92582	3.32357	2.98588	1.5474	0.284669	0.940994	1.6659	0.0071	yes
XLOC_028124	Glyma.19G168500	chr19:42928658-42932906	auxin-induced protein 13	GO:0005634(nucleus);GO:0006355("regulation of transcription, DNA-templated")	04075((Plant hormone signal transduction))	OK	0.332781	0.634849	0.500996	1.96719	1.14814	1.58774	-1.66411	0.02745	yes
XLOC_020525	Glyma.16G017700	chr16:1577265-1579556	basic helix-loop-helix (bHLH) DNA-binding superfamily protein	GO:0046983(protein dimerization activity)	NA	OK	4.60021	5.07674	4.93387	1.88347	1.20527	1.55763	1.66337	0.00025	yes
XLOC_021753	Glyma.17G043200	chr17:3211929-3215703	aspartic proteinase A1	GO:0004190(aspartic-type endopeptidase activity);GO:0006508(proteolysis);GO:0006629(lipid metabolic process)	NA	OK	1.28036	0.112307	0.708326	0.217107	0.185058	0.224735	1.65618	0.0329	yes
XLOC_001806	Glyma.01G110600	chr1:37577046-37579847	Thioredoxin superfamily protein	NA	NA	OK	0.764677	1.23321	1.07091	2.22808	4.32221	3.36303	-1.65092	0.017	yes
XLOC_017344	Glyma.15G161700	chr15:13811265-13813167	Protein kinase family protein	GO:0004672(protein kinase activity);GO:0005524(ATP binding);GO:0006468(protein phosphorylation)	04064((NF-kappa B signaling pathway));04210((Apoptosis));04620((Toll-like receptor signaling pathway));04722((Neurotrophin signaling pathway));05133((Pertussis));05140((Leishmaniasis));05142((Chagas disease (American trypanosomiasis)));05145((Toxoplasmosis));05152((Tuberculosis));05162((Measles));05169((Epstein-Barr virus infection))	OK	0.391484	0.196164	0.324194	0.835866	0.919682	1.01498	-1.64652	0.02445	yes
XLOC_018520	Glyma.15G123300,Glyma.15G123400	chr15:9803046-9807019	Phosphoglycerate mutase family protein	NA	NA	OK	12.7268	64.8275	36.1865	12.8995	10.9319	11.5749	1.64445	5e-05	yes
XLOC_017048	Glyma.15G105900	chr15:8301875-8304619	glucose-6-phosphate/phosphate translocator 2	NA	NA	OK	1.27164	1.80721	1.48066	0.630749	0.320202	0.474705	1.64114	0.02775	yes
XLOC_004737	Glyma.10G149300,Glyma.10G149400	chr10:38468955-38472973	RING/U-box protein	GO:0005515(protein binding);GO:0008270(zinc ion binding)	NA	OK	62.5185	14.4011	34.8851	3.49213	18.8307	11.188	1.64066	0.0003	yes
XLOC_044526	-	chr6:36437265-36439550	NA	NA	NA	OK	0.890836	1.55947	1.37795	0.509409	0.322944	0.446522	1.62572	0.0023	yes
XLOC_055326	Glyma.09G165900	chr9:38968848-38971207	Protein of unknown function (DUF761)	NA	NA	OK	0.453831	0.37478	0.41699	1.83876	0.755718	1.2807	-1.61885	0.0257	yes
XLOC_040841	Glyma.05G002700	chr5:192460-196863	NAC (No Apical Meristem) domain transcriptional regulator superfamily protein	GO:0003677(DNA binding);GO:0006355("regulation of transcription, DNA-templated")	NA	OK	0.318409	0.203811	0.288964	0.590044	0.945978	0.887204	-1.61838	0.04975	yes
XLOC_031722	Glyma.02G053200	chr2:4863531-4868776	SEC14-like 12	NA	NA	OK	0.45707	0.272588	0.388687	0.959844	1.23121	1.19182	-1.61649	0.0043	yes
XLOC_020197	Glyma.16G171500	chr16:33208778-33213170	disease resistance family protein / LRR family protein	GO:0005515(protein binding)	NA	OK	0.256532	0.180783	0.244271	0.245747	1.01198	0.748622	-1.61575	0.0027	yes
XLOC_007298	Glyma.11G106300	chr11:8091511-8095923	Major facilitator superfamily protein	NA	NA	OK	60.2933	59.1607	54.1533	20.4261	18.5388	17.6844	1.61457	5e-05	yes
XLOC_020195	Glyma.16G171200	chr16:33161537-33165930	disease resistance family protein / LRR family protein	GO:0005515(protein binding)	NA	OK	1.57026	1.05693	1.43783	2.808	4.88694	4.40264	-1.61448	5e-05	yes
XLOC_028933	Glyma.19G064200	chr19:15268144-15272346	NA	NA	NA	OK	24.9875	12.008	19.0392	5.38787	6.54022	6.25685	1.60547	5e-05	yes
XLOC_016932	Glyma.15G084500	chr15:6483059-6487247	Leucine-rich repeat protein kinase family protein	GO:0004672(protein kinase activity);GO:0005524(ATP binding);GO:0006468(protein phosphorylation)	NA	OK	0.81438	1.04243	1.01686	0.403347	0.230772	0.334354	1.60467	0.00735	yes
XLOC_024023	Glyma.17G227500	chr17:38208738-38217148	cytochrome P450, family 711, subfamily A, polypeptide 1	GO:0005506(iron ion binding);GO:0016705("oxidoreductase activity, acting on paired donors, with incorporation or reduction of molecular oxygen");GO:0020037(heme binding);GO:0055114(oxidation-reduction process)	NA	OK	0.30741	0.203946	0.267184	0.627548	0.9027	0.812579	-1.60467	0.0326	yes
XLOC_043087	Glyma.05G197900	chr5:38210157-38213048	SEC14 cytosolic factor family protein / phosphoglyceride transfer family protein	NA	NA	OK	0.699096	0.949589	0.869794	0.309275	0.245704	0.28602	1.60456	0.02925	yes
XLOC_023583	Glyma.17G130900	chr17:10477069-10481255	IQ-domain 22	GO:0005515(protein binding)	NA	OK	4.02389	3.99669	4.19709	0.84439	1.8393	1.38386	1.6007	0.0005	yes
XLOC_049561	Glyma.08G037600	chr8:2962482-2966224	proteinaceous RNase P 1	NA	03013((RNA transport))	OK	0.96665	1.56778	1.56492	0.631721	0.30196	0.517809	1.59559	0.0012	yes
XLOC_004967	Glyma.10G196700	chr10:42807594-42812758	Disease resistance protein (CC-NBS-LRR class) family	GO:0043531(ADP binding)	NA	OK	0.59512	0.698021	0.725579	2.14143	1.83229	2.18854	-1.59277	5e-05	yes
XLOC_021353	Glyma.16G186600	chr16:34913355-34917050	disease resistance family protein / LRR family protein	GO:0005515(protein binding)	NA	OK	0.143984	0.259327	0.229502	0.376467	0.805006	0.690901	-1.58997	0.0047	yes
XLOC_042642	Glyma.05G109600	chr5:29118451-29120372	xyloglucan endotransglucosylase/hydrolase 6	GO:0004553("hydrolase activity, hydrolyzing O-glycosyl compounds");GO:0005618(cell wall);GO:0005975(carbohydrate metabolic process);GO:0006073(cellular glucan metabolic process);GO:0016762(xyloglucan:xyloglucosyl transferase activity);GO:0048046(apoplast)	NA	OK	3.60398	4.04882	3.71465	2.23098	0.252969	1.23541	1.58823	0.00885	yes
XLOC_011782	Glyma.13G248900	chr13:35685240-35690565	receptor kinase 3	GO:0004672(protein kinase activity);GO:0004674(protein serine/threonine kinase activity);GO:0006468(protein phosphorylation);GO:0048544(recognition of pollen)	NA	OK	0.538816	0.205424	0.378565	0.545614	1.51047	1.13589	-1.5852	0.0047	yes
XLOC_021057	Glyma.16G131200	chr16:28550840-28555785	ferulic acid 5-hydroxylase 1	GO:0005506(iron ion binding);GO:0016705("oxidoreductase activity, acting on paired donors, with incorporation or reduction of molecular oxygen");GO:0020037(heme binding);GO:0055114(oxidation-reduction process)	00940((Phenylpropanoid biosynthesis))	OK	0.811168	0.127144	0.453251	1.11204	2.28958	1.35976	-1.58497	0.0294	yes
XLOC_029186	Glyma.19G122300	chr19:38057934-38060001	metacaspase 9	GO:0004197(cysteine-type endopeptidase activity);GO:0006508(proteolysis)	NA	OK	3.19378	2.2606	2.61308	1.32915	0.459907	0.872276	1.58289	0.01915	yes
XLOC_012897	Glyma.13G104200	chr13:21889282-21891275	NA	NA	NA	OK	51.0402	46.3065	46.917	166.361	126.528	140.506	-1.58245	0.01195	yes
XLOC_032692	Glyma.02G243700	chr2:43176056-43183617	NAD(P)-binding Rossmann-fold superfamily protein	GO:0008641(small protein activating enzyme activity)	NA	OK	1.16588	0.954029	1.17277	0.485276	0.225465	0.39253	1.57905	0.00935	yes
XLOC_041008	Glyma.05G034500	chr5:3021910-3023093	Gibberellin-regulated family protein	NA	NA	OK	11.7762	26.5285	19.7995	12.3437	0.933209	6.63081	1.57821	0.0189	yes
XLOC_002158	Glyma.01G181100	chr1:51708563-51719701	Phototropic-responsive NPH3 family protein	NA	NA	OK	5.32103	2.81862	4.11906	1.30385	1.46333	1.38449	1.57296	5e-05	yes
XLOC_054202	Glyma.09G225300	chr9:44991209-44994574	IQ-domain 11	GO:0005515(protein binding)	NA	OK	0.830356	1.10309	1.09962	0.373347	0.286358	0.371542	1.56541	0.01295	yes
XLOC_043682	Glyma.06G069000	chr6:5290303-5291652	SPX domain gene 2	NA	NA	OK	2.38006	2.56454	2.67705	0.913627	0.788175	0.905531	1.56381	0.02515	yes
XLOC_015712	Glyma.14G062300	chr14:5075809-5079282	Laccase/Diphenol oxidase family protein	GO:0005507(copper ion binding);GO:0016491(oxidoreductase activity);GO:0055114(oxidation-reduction process)	NA	OK	2.36235	0.294107	1.32101	1.26775	6.53986	3.89564	-1.56022	0.00035	yes
XLOC_010616	-	chr13:4612602-4613676	NA	NA	NA	OK	0.287416	0.765243	0.510288	0.951796	2.17467	1.50053	-1.55609	0.0371	yes
XLOC_016306	Glyma.14G183900,Glyma.14G184000	chr14:44736264-44761249	NA	NA	NA	OK	2.05596	2.10591	1.87258	6.72891	5.53307	5.49749	-1.55375	0.0016	yes
XLOC_014832	Glyma.14G115500	chr14:13756508-13756889	Bifunctional inhibitor/lipid-transfer protein/seed storage 2S albumin superfamily protein	NA	NA	OK	293.886	467.104	329.644	169.877	68.8113	112.683	1.54864	5e-05	yes
XLOC_031387	Glyma.02G293700	chr2:47218891-47219997	NA	NA	NA	OK	18.1379	15.3764	16.6047	4.76732	6.78756	5.67712	1.54836	0.0297	yes
XLOC_031488	Glyma.02G003500	chr2:400681-405954	RNA-binding CRS1 / YhbY (CRM) domain protein	GO:0003723(RNA binding)	NA	OK	0.763113	1.08479	1.09703	0.453951	0.233414	0.37645	1.54308	0.0211	yes
XLOC_041057	Glyma.05G044100	chr5:3948286-3953644	AAA-type ATPase family protein	NA	NA	OK	0.682891	0.737768	0.832435	0.323341	0.198697	0.286583	1.53838	0.00225	yes
XLOC_012429	Glyma.13G003500	chr13:1003374-1005966	disease resistance family protein / LRR family protein	GO:0005515(protein binding)	NA	OK	0.224298	0.179683	0.22376	0.598057	0.56387	0.647779	-1.53355	0.015	yes
XLOC_024858	Glyma.18G127200	chr18:16897667-16903423	nitrate transporter 1.7	GO:0005215(transporter activity);GO:0006810(transport);GO:0016020(membrane)	NA	OK	1.04522	0.981192	1.06634	2.5179	3.27624	3.08312	-1.53172	0.00045	yes
XLOC_026811	Glyma.18G216200	chr18:50319853-50323361	Leucine-rich repeat protein kinase family protein	GO:0004672(protein kinase activity);GO:0005515(protein binding);GO:0005524(ATP binding);GO:0006468(protein phosphorylation)	NA	OK	3.04609	5.31417	4.47353	2.07655	0.978634	1.5628	1.51728	5e-05	yes
XLOC_032842	Glyma.02G274400	chr2:45751944-45752766	Late embryogenesis abundant (LEA) hydroxyproline-rich glycoprotein family	NA	NA	OK	1.93959	2.4403	1.83729	7.34226	4.51512	5.25625	-1.51646	0.00595	yes
XLOC_006567	Glyma.11G210900	chr11:30360891-30363072	RAB GTPase homolog A1F	GO:0005525(GTP binding)	04144((Endocytosis));04961((Endocrine and other factor-regulated calcium reabsorption));04962((Vasopressin-regulated water reabsorption));04972((Pancreatic secretion))	OK	2.63575	2.29434	2.57744	0.660951	1.05053	0.900994	1.51635	0.04705	yes
XLOC_037012	Glyma.03G021300	chr3:2196148-2197699	Family of unknown function (DUF716)	NA	NA	OK	1.50419	1.33285	1.36582	0.596834	0.384961	0.477602	1.51589	0.0245	yes
XLOC_028925	Glyma.19G062900,Glyma.19G063000	chr19:13447597-13451234	NA	NA	NA	OK	2.16266	4.10815	3.12352	8.12318	9.82384	8.92865	-1.51527	0.0021	yes
XLOC_007108	Glyma.11G065900	chr11:4958844-4961798	Protein phosphatase 2C family protein	GO:0003824(catalytic activity)	NA	OK	3.46014	0.689806	2.10688	1.19257	0.26352	0.738961	1.51154	0.00455	yes
XLOC_012559	Glyma.13G034000	chr13:10656711-10657325	NAD(P)-binding Rossmann-fold superfamily protein	NA	NA	OK	24.8299	40.3389	33.0585	13.6416	9.35646	11.6014	1.51072	0.02745	yes
XLOC_052165	Glyma.08G180600	chr8:14463084-14468846	AGD2-like defense response protein 1	GO:0009058(biosynthetic process);GO:0030170(pyridoxal phosphate binding)	00300((Lysine biosynthesis));01230((Biosynthesis of amino acids))	OK	9.14066	3.33835	6.54497	8.16799	24.0333	18.5452	-1.50259	5e-05	yes
XLOC_007131	Glyma.11G073100	chr11:5452570-5458093	beta-galactosidase 3	GO:0004553("hydrolase activity, hydrolyzing O-glycosyl compounds");GO:0005975(carbohydrate metabolic process);GO:0030246(carbohydrate binding)	NA	OK	1.86733	2.26532	2.29329	0.842051	0.655348	0.81149	1.49877	0.0001	yes
XLOC_007557	Glyma.11G160000	chr11:14641279-14643479	expansin A8	NA	NA	OK	11.1492	16.645	14.2704	7.18973	2.78535	5.05198	1.4981	5e-05	yes
XLOC_024804	Glyma.18G116400	chr18:14247644-14253004	Pectin lyase-like superfamily protein	NA	NA	OK	6.22705	9.64752	8.34174	3.62315	2.09921	2.95893	1.49527	5e-05	yes
XLOC_000104	Glyma.01G019500	chr1:1905967-1906547	hydroxyproline-rich glycoprotein family protein	NA	NA	OK	64.7195	33.5243	45.0863	20.765	14.7518	16.059	1.48931	0.00105	yes
XLOC_043030	Glyma.05G186200	chr5:37287706-37293119	essential meiotic endonuclease 1B	GO:0003677(DNA binding);GO:0004518(nuclease activity)	03440((Homologous recombination));03460((Fanconi anemia pathway))	OK	0.416046	0.144623	0.30266	0.831327	0.666101	0.846337	-1.48354	0.014	yes
XLOC_054642	Glyma.09G028100	chr9:2314869-2316567	FAD-binding Berberine family protein	GO:0016491(oxidoreductase activity);GO:0050660(flavin adenine dinucleotide binding);GO:0055114(oxidation-reduction process)	NA	OK	14.2317	11.4446	13.4088	3.77759	5.34341	4.79666	1.48308	5e-05	yes
XLOC_034023	Glyma.20G186500	chr20:42518451-42521391	myb-like transcription factor family protein	NA	NA	OK	13.0245	10.7081	12.1157	4.94134	3.59492	4.33578	1.48252	5e-05	yes
XLOC_047877	Glyma.07G243900	chr7:42355833-42356410	MLP-like protein 423	GO:0006952(defense response);GO:0009607(response to biotic stimulus)	NA	OK	2.39337	3.97503	3.25908	6.82944	10.9045	9.06963	-1.47658	0.0134	yes
XLOC_038762	Glyma.04G105100	chr4:10076871-10077775	CRINKLY4 related 3	NA	NA	OK	2.46986	2.50311	2.54299	13.2514	0.882738	7.07009	-1.4752	0.02215	yes
XLOC_017335	Glyma.15G159300	chr15:13455003-13455606	NA	NA	NA	OK	1.791	2.97046	2.31393	8.16395	4.88482	6.41161	-1.47034	0.04115	yes
XLOC_036161	Glyma.03G118000	chr3:32819457-32821126	NA	NA	NA	OK	33.7941	29.1856	30.2753	14.4565	6.96862	10.9274	1.47019	0.0449	yes
XLOC_021380	-	chr16:35402195-35402615	NA	NA	NA	OK	4.41953	0.820754	2.63502	4.3192	9.80407	7.27938	-1.466	0.04715	yes
XLOC_036120	-	chr3:31365698-31366932	NA	NA	NA	OK	0.517367	0.252686	0.43676	0.564648	1.2876	1.20463	-1.46368	0.02365	yes
XLOC_021321	Glyma.16G182700	chr16:34393342-34396288	disease resistance family protein / LRR family protein	GO:0005515(protein binding)	NA	OK	0.247538	0.286117	0.292072	0.466889	0.972812	0.803281	-1.45958	0.01225	yes
XLOC_001308	Glyma.01G012100	chr1:1162472-1167394	Mono-/di-acylglycerol lipase, N-terminal;Lipase, class 3	GO:0006629(lipid metabolic process)	NA	OK	1.15145	0.0841179	0.625124	3.39466	0.0516863	1.71874	-1.45914	0.00705	yes
XLOC_001447	Glyma.01G041700	chr1:4530671-4532306	homeobox 1	GO:0003677(DNA binding);GO:0003700(sequence-specific DNA binding transcription factor activity);GO:0006355("regulation of transcription, DNA-templated");GO:0043565(sequence-specific DNA binding)	NA	OK	1.17284	0.869462	1.08578	3.28051	2.3893	2.98455	-1.45878	0.00715	yes
XLOC_033787	Glyma.20G142100	chr20:38065767-38069708	ROP-interactive CRIB motif-containing protein 1	NA	NA	OK	1.90949	1.01814	1.6024	0.725073	0.43497	0.584647	1.45459	0.01545	yes
XLOC_033091	Glyma.20G008000	chr20:745841-748378	extra-large G-protein 1	NA	NA	OK	0.561217	0.552162	0.588805	1.84662	1.27794	1.61208	-1.45306	0.00755	yes
XLOC_008361	Glyma.12G062700	chr12:4592095-4594569	expansin A4	NA	NA	OK	19.2599	28.4252	19.6413	10.5777	5.30781	7.17832	1.45217	5e-05	yes
XLOC_007713	Glyma.11G193600	chr11:26699139-26700987	xyloglucan endotransglucosylase/hydrolase 32	GO:0004553("hydrolase activity, hydrolyzing O-glycosyl compounds");GO:0005618(cell wall);GO:0005975(carbohydrate metabolic process);GO:0006073(cellular glucan metabolic process);GO:0016762(xyloglucan:xyloglucosyl transferase activity);GO:0048046(apoplast)	NA	OK	0.713766	0.409326	0.587393	0.620547	2.31077	1.6055	-1.45062	0.0458	yes
XLOC_018407	Glyma.15G098400	chr15:7651924-7654556	vamp/synaptobrevin-associated protein 27-2	GO:0005789(endoplasmic reticulum membrane)	NA	OK	0.78635	0.525902	0.656887	0.894351	2.71084	1.78723	-1.44401	0.04605	yes
XLOC_012661	Glyma.13G052500,Glyma.13G052600	chr13:14946867-14950188	BTB/POZ domain-containing protein	NA	NA	OK	33.111	15.243	26.4926	7.15189	8.49557	9.77121	1.43898	0.0431	yes
XLOC_019957	Glyma.16G125600	chr16:27602239-27607211	disease resistance family protein / LRR family protein	GO:0005515(protein binding)	NA	OK	0.314848	0.108254	0.223114	0.335234	0.701537	0.600134	-1.4275	0.01545	yes
XLOC_019162	Glyma.15G251400	chr15:47957555-47958310	NA	NA	NA	OK	6.63329	7.58136	7.86754	2.88407	2.49242	2.92993	1.42505	0.00125	yes
XLOC_055871	Glyma.09G275000	chr9:49074942-49078140	elongation factor P (EF-P) family protein	GO:0003746(translation elongation factor activity);GO:0005737(cytoplasm);GO:0006414(translational elongation);GO:0043043(peptide biosynthetic process)	NA	OK	2.53743	4.68451	3.64338	1.57784	1.15292	1.35962	1.42208	0.01555	yes
XLOC_001815	Glyma.01G113000	chr1:38674616-38680047	sulfoquinovosyldiacylglycerol 2	NA	00561((Glycerolipid metabolism))	OK	47.4601	34.0417	42.1032	15.3008	15.2859	15.7929	1.41465	5e-05	yes
XLOC_045132	Glyma.06G022800	chr6:1697524-1701263	GDSL-like Lipase/Acylhydrolase superfamily protein	GO:0016788("hydrolase activity, acting on ester bonds")	NA	OK	10.5779	22.7596	17.7859	8.79395	4.21716	6.67983	1.41285	5e-05	yes
XLOC_052382	Glyma.08G230200,Glyma.08G230300	chr8:18838397-18843257	NA	NA	NA	OK	3.59576	124.433	55.9368	2.47325	57.5787	21.0286	1.41144	5e-05	yes
XLOC_022670	Glyma.17G214500	chr17:35898466-35900378	Protein kinase superfamily protein	GO:0004672(protein kinase activity);GO:0006468(protein phosphorylation);GO:0030247(polysaccharide binding)	NA	OK	0.784094	0.564258	0.727707	1.36541	2.12377	1.93507	-1.41096	0.0027	yes
XLOC_037366	Glyma.03G091100	chr3:27025151-27034907	DNA binding;ATP binding	NA	NA	OK	1.56325	1.30996	1.62526	4.16152	3.49813	4.31799	-1.40969	5e-05	yes
XLOC_006058	Glyma.11G115200	chr11:8811576-8815793	thymidylate synthase 1	GO:0004146(dihydrofolate reductase activity);GO:0004799(thymidylate synthase activity);GO:0006231(dTMP biosynthetic process);GO:0006545(glycine biosynthetic process);GO:0009165(nucleotide biosynthetic process);GO:0055114(oxidation-reduction process)	00240((Pyrimidine metabolism));00670((One carbon pool by folate));00790((Folate biosynthesis))	OK	0.352734	0.335319	0.375842	1.00119	0.863575	0.997823	-1.40866	0.01985	yes
XLOC_022129	Glyma.17G114700	chr17:9074619-9076901	SPX domain gene 2	NA	NA	OK	22.1949	17.2064	19.9634	7.60679	7.34912	7.53439	1.4058	5e-05	yes
XLOC_030993	Glyma.02G217800	chr2:40488083-40490040	beta HLH protein 93	GO:0046983(protein dimerization activity)	NA	OK	4.7669	3.15291	4.27333	9.82206	10.7742	11.3092	-1.40407	0.0001	yes
XLOC_015760	Glyma.14G072100,Glyma.14G072200	chr14:6058180-6063754	Heavy metal transport/detoxification superfamily protein ;inositol-pentakisphosphate 2-kinase 1	GO:0030001(metal ion transport);GO:0046872(metal ion binding);GO:0005524(ATP binding);GO:0035299(inositol pentakisphosphate 2-kinase activity)	00562((Inositol phosphate metabolism));04070((Phosphatidylinositol signaling system))	OK	8.05704	4.61776	6.8063	2.13238	2.29138	2.57736	1.40098	5e-05	yes
XLOC_001154	Glyma.01G225500	chr1:55420222-55420612	NA	NA	NA	OK	5.2449	2.45589	3.9683	9.27246	10.5647	10.4164	-1.39227	0.04205	yes
XLOC_031141	Glyma.02G244700	chr2:43291343-43294023	O-Glycosyl hydrolases family 17 protein	GO:0004553("hydrolase activity, hydrolyzing O-glycosyl compounds");GO:0005975(carbohydrate metabolic process)	NA	OK	0.621087	1.09738	0.881217	0.544847	0.12585	0.336185	1.39024	0.045	yes
XLOC_001254	Glyma.01G244600	chr1:56692646-56694038	Leucine-rich repeat (LRR) family protein	NA	NA	OK	1.43688	1.84058	1.39767	0.87187	0.258522	0.533526	1.38939	0.03925	yes
XLOC_006892	Glyma.11G022500	chr11:1619164-1622194	PLAC8 family protein	NA	NA	OK	2.55153	4.26066	3.37125	9.89755	7.41082	8.83019	-1.38916	0.0133	yes
XLOC_038017	Glyma.03G221700	chr3:42472865-42473934	myb domain protein 2	NA	NA	OK	0.908005	1.70489	1.40164	2.91683	4.04449	3.66476	-1.38661	0.0228	yes
XLOC_026052	-	chr18:5518406-5519557	NA	NA	NA	OK	0.262094	0.386222	0.429665	0.789167	0.950819	1.12022	-1.3825	0.04425	yes
XLOC_036624	-	chr3:41633287-41633800	NA	NA	NA	OK	3.1162	3.38675	3.09523	8.95871	7.8019	8.03499	-1.37625	0.01845	yes
XLOC_029036	Glyma.19G089200	chr19:31842513-31843271	Cupredoxin superfamily protein	GO:0009055(electron carrier activity)	NA	OK	7.30737	4.74389	6.22327	4.46354	0.317222	2.39829	1.37566	0.0326	yes
XLOC_024470	Glyma.18G054000	chr18:4683802-4686100	expansin A8	NA	NA	OK	53.4968	75.9956	65.5726	37.9763	12.2716	25.2717	1.37557	5e-05	yes
XLOC_000901	Glyma.01G175200	chr1:51172097-51176080	Sulfite exporter TauE/SafE family protein	GO:0016021(integral component of membrane)	NA	OK	3.30779	0.802684	2.15574	1.01847	0.523058	0.831288	1.37476	0.00355	yes
XLOC_034207	Glyma.20G223800	chr20:45839993-45843735	N-MYC downregulated-like 1	NA	NA	OK	4.30996	3.98739	4.50904	2.07648	1.16786	1.73918	1.37441	0.0013	yes
XLOC_043981	Glyma.06G123800	chr6:10073658-10075320	pathogenesis-related family protein	NA	NA	OK	13.0662	5.92768	9.73403	13.7736	33.8481	25.1841	-1.3714	0.00405	yes
XLOC_028085	Glyma.19G161100	chr19:42188279-42191384	indole-3-acetic acid inducible 14	GO:0005634(nucleus);GO:0006355("regulation of transcription, DNA-templated")	04075((Plant hormone signal transduction))	OK	9.69398	9.88029	9.82214	46.0701	4.75426	25.407	-1.37111	5e-05	yes
XLOC_025149	Glyma.18G183500	chr18:44265166-44268927	laccase 17	GO:0005507(copper ion binding);GO:0016491(oxidoreductase activity);GO:0055114(oxidation-reduction process)	NA	OK	0.797811	0.0453573	0.417961	0.212856	2.20234	1.0797	-1.36919	0.0361	yes
XLOC_028269	Glyma.19G195400	chr19:45262940-45267617	cell wall invertase 2	NA	00052((Galactose metabolism));00500((Starch and sucrose metabolism))	OK	1.37048	0.908268	1.20668	3.08555	2.79667	3.1151	-1.36823	0.00075	yes
XLOC_028218	Glyma.19G186600	chr19:44503244-44512050	transducin family protein / WD-40 repeat family protein	GO:0005515(protein binding)	03008((Ribosome biogenesis in eukaryotes))	OK	0.222034	0.252638	0.271267	0.782764	0.500063	0.700191	-1.36803	0.01075	yes
XLOC_005864	Glyma.11G074100	chr11:5535824-5538725	ferulic acid 5-hydroxylase 1	GO:0005506(iron ion binding);GO:0016705("oxidoreductase activity, acting on paired donors, with incorporation or reduction of molecular oxygen");GO:0020037(heme binding);GO:0055114(oxidation-reduction process)	00940((Phenylpropanoid biosynthesis))	OK	0.888522	0.82383	0.738969	1.83306	2.82729	1.90741	-1.36803	0.01445	yes
XLOC_044708	Glyma.06G265400	chr6:45286915-45296326	disease resistance protein (TIR-NBS-LRR class), putative	GO:0005515(protein binding);GO:0007165(signal transduction);GO:0043531(ADP binding)	NA	OK	1.53619	0.95207	1.43164	2.48585	3.56467	3.69386	-1.36746	5e-05	yes
XLOC_035647	Glyma.03G016300	chr3:1592572-1593073	BON association protein 2	GO:0005515(protein binding)	NA	OK	2.48131	2.0264	2.32095	5.15625	6.46791	5.98178	-1.36586	0.0351	yes
XLOC_028199	Glyma.19G182400	chr19:44132795-44137582	adenosine kinase 2	NA	NA	OK	0.480673	0.680511	0.65686	1.4516	1.37175	1.69235	-1.36537	0.0253	yes
XLOC_011739	Glyma.13G241200	chr13:35125998-35129498	Protein kinase superfamily protein	GO:0004672(protein kinase activity);GO:0005524(ATP binding);GO:0006468(protein phosphorylation)	NA	OK	0.706649	0.967146	1.00749	0.522941	0.210406	0.391367	1.36418	0.0456	yes
XLOC_029136	Glyma.19G112800	chr19:36705406-36706520	NA	NA	NA	OK	4.20757	3.39207	4.0983	7.49165	11.6737	10.5422	-1.36307	0.00015	yes
XLOC_025409	Glyma.18G230800	chr18:51950507-51955605	C2 calcium/lipid-binding plant phosphoribosyltransferase family protein	GO:0005515(protein binding)	NA	OK	1.09267	0.886668	1.06545	2.2378	2.72342	2.73538	-1.36028	5e-05	yes
XLOC_013628	Glyma.13G250400	chr13:35790148-35793965	terpene synthase 14	GO:0000287(magnesium ion binding);GO:0008152(metabolic process);GO:0010333(terpene synthase activity);GO:0016829(lyase activity)	00902((Monoterpenoid biosynthesis))	OK	1.98859	4.21692	3.71293	1.98006	0.724882	1.44663	1.35987	0.0009	yes
XLOC_008223	Glyma.12G037200,Glyma.12G037300	chr12:2698900-2704107	B-box type zinc finger family protein	GO:0005622(intracellular);GO:0008270(zinc ion binding)	NA	OK	8.78664	3.97816	7.12121	2.57354	2.28046	2.7771	1.35854	0.0159	yes
XLOC_024795	-	chr18:14075118-14075626	NA	NA	NA	OK	2.82688	1.86687	2.45809	3.79196	7.89858	6.29619	-1.35694	0.02975	yes
XLOC_053157	Glyma.09G021100	chr9:1663320-1674172	Pectin lyase-like superfamily protein	NA	NA	OK	22.1903	17.684	20.3496	8.87146	6.76177	7.94709	1.3565	5e-05	yes
XLOC_028932	-	chr19:15260628-15261260	NA	NA	NA	OK	57.4325	33.4472	47.6988	17.5827	17.2574	18.6663	1.35352	5e-05	yes
XLOC_022726	Glyma.17G224600	chr17:37777566-37779634	Concanavalin A-like lectin protein kinase family protein	GO:0004672(protein kinase activity);GO:0005524(ATP binding);GO:0006468(protein phosphorylation);GO:0030246(carbohydrate binding)	NA	OK	0.672931	0.479385	0.615801	1.22228	1.67532	1.57016	-1.35038	0.00675	yes
XLOC_054629	Glyma.09G025400	chr9:2056557-2071198	dicer-like 2	GO:0003676(nucleic acid binding);GO:0003723(RNA binding);GO:0004525(ribonuclease III activity);GO:0005515(protein binding);GO:0005524(ATP binding);GO:0006396(RNA processing);GO:0016891("endoribonuclease activity, producing 5'-phosphomonoesters")	05206((MicroRNAs in cancer))	OK	0.929665	0.476858	0.795796	1.67111	1.73631	2.02575	-1.34798	0.0001	yes
XLOC_015268	Glyma.14G193700	chr14:45845526-45846802	ELF4-like 1	NA	NA	OK	4.51385	5.37525	4.6528	12.3147	11.6168	11.8304	-1.34632	0.0016	yes
XLOC_013084	Glyma.13G141700	chr13:25419254-25421411	NA	NA	NA	OK	81.0538	52.8014	61.3536	24.8796	29.6027	24.1374	1.34588	5e-05	yes
XLOC_021096	Glyma.16G136400,Glyma.16G136500	chr16:29351395-29358694	NA	NA	NA	OK	2.00696	4.47182	2.16243	3.07782	7.37308	5.49482	-1.34542	0.01915	yes
XLOC_040400	Glyma.04G169600	chr4:42390279-42391271	GAST1 protein homolog 4	NA	NA	OK	249.896	484.744	352.477	182.054	101.74	138.874	1.34376	5e-05	yes
XLOC_055335	Glyma.09G167000	chr9:39104024-39109505	sucrose synthase 6	GO:0005985(sucrose metabolic process);GO:0016157(sucrose synthase activity)	00500((Starch and sucrose metabolism))	OK	0.979861	0.242247	0.640025	0.307505	0.160695	0.252255	1.34325	0.01905	yes
XLOC_005110	-	chr10:45695837-45696160	NA	NA	NA	OK	16.1591	41.0131	34.398	15.2706	9.51785	13.5675	1.34217	0.0113	yes
XLOC_003469	Glyma.10G194000	chr10:42617675-42619070	UDP-Glycosyltransferase superfamily protein	GO:0008152(metabolic process);GO:0016758("transferase activity, transferring hexosyl groups")	NA	OK	2.72146	4.4665	3.64537	2.1245	0.742366	1.44093	1.33906	0.0014	yes
XLOC_051090	Glyma.08G329000	chr8:44676822-44677674	NA	NA	NA	OK	2.53376	1.59862	2.28469	0.820257	0.77542	0.90324	1.33882	0.0304	yes
XLOC_011881	Glyma.13G269700	chr13:37183032-37185194	NA	NA	NA	OK	3.07858	2.18713	2.8267	12.4967	1.54398	7.14994	-1.33881	0.03045	yes
XLOC_017343	Glyma.15G161600	chr15:13802783-13804115	lectin protein kinase family protein	GO:0004672(protein kinase activity);GO:0005524(ATP binding);GO:0006468(protein phosphorylation)	04064((NF-kappa B signaling pathway));04210((Apoptosis));04620((Toll-like receptor signaling pathway));04722((Neurotrophin signaling pathway));05133((Pertussis));05140((Leishmaniasis));05142((Chagas disease (American trypanosomiasis)));05145((Toxoplasmosis));05152((Tuberculosis));05162((Measles));05164((Influenza A))	OK	0.846923	0.500852	0.758802	1.53449	1.73615	1.91869	-1.33833	0.0136	yes
XLOC_034782	Glyma.20G088900	chr20:33053960-33055073	RING/U-box superfamily protein	GO:0005515(protein binding);GO:0008270(zinc ion binding)	NA	OK	1.63476	1.1931	1.51286	3.07525	3.94621	3.82419	-1.33788	0.00255	yes
XLOC_002720	-	chr10:4187578-4188350	NA	NA	NA	OK	2.46882	1.553	1.8927	3.18296	7.5612	4.77349	-1.3346	0.01295	yes
XLOC_046672	-	chr7:1079789-1082618	NA	NA	NA	OK	2.13236	1.81252	2.03852	0.734178	0.846638	0.815166	1.32236	0.0373	yes
XLOC_013988	Glyma.13G321200	chr13:41546813-41550041	serine carboxypeptidase-like 51	GO:0004185(serine-type carboxypeptidase activity);GO:0006508(proteolysis)	NA	OK	0.406704	0.45039	0.494906	1.18396	1.00614	1.23515	-1.31947	0.03075	yes
XLOC_007788	Glyma.11G208500	chr11:29838965-29861715	zinc ion binding;DNA binding	GO:0003677(DNA binding);GO:0005515(protein binding)	NA	OK	0.134169	0.216296	0.222272	0.472512	0.453041	0.554637	-1.31921	0.0257	yes
XLOC_039637	Glyma.04G014700	chr4:1123791-1125280	xylem cysteine peptidase 2	GO:0006508(proteolysis);GO:0008234(cysteine-type peptidase activity)	NA	OK	2.00316	1.61979	1.98378	0.767977	0.687312	0.796198	1.31705	0.0242	yes
XLOC_054132	Glyma.09G211600	chr9:43566681-43567980	pinoresinol reductase 1	GO:0003824(catalytic activity);GO:0050662(coenzyme binding)	NA	OK	2.16006	2.18318	2.40425	0.966669	0.803244	0.965156	1.31675	0.01985	yes
XLOC_052511	Glyma.08G256400	chr8:22923575-22924801	TCP family transcription factor	NA	NA	OK	2.15027	0.71266	1.42539	2.50436	4.71311	3.54366	-1.31388	0.0072	yes
XLOC_055074	Glyma.09G115300	chr9:25022596-25027616	leucine-rich repeat transmembrane protein kinase family protein	GO:0004672(protein kinase activity);GO:0005524(ATP binding);GO:0006468(protein phosphorylation)	NA	OK	0.840273	1.87673	1.0524	0.343875	0.757828	0.423875	1.31197	0.0268	yes
XLOC_010960	Glyma.13G087800	chr13:20080293-20084903	Phosphoglycerate mutase family protein	GO:0004619(phosphoglycerate mutase activity);GO:0006096(glycolytic process);GO:0016868("intramolecular transferase activity, phosphotransferases")	00010((Glycolysis / Gluconeogenesis));00260("(Glycine, serine and threonine metabolism)");00680((Methane metabolism));01200((Carbon metabolism));01230((Biosynthesis of amino acids));04922((Glucagon signaling pathway));05230((Central carbon metabolism in cancer))	OK	8.82194	11.177	11.4581	5.58531	2.90344	4.62357	1.30928	0.0005	yes
XLOC_017259	Glyma.15G145700	chr15:11996546-11997619	NA	GO:0006952(defense response);GO:0009607(response to biotic stimulus)	NA	OK	4.96498	1.93651	3.39701	5.57813	11.8127	8.41699	-1.30904	0.0211	yes
XLOC_028762	Glyma.19G029300	chr19:3647759-3650291	UDP-Glycosyltransferase superfamily protein	GO:0008152(metabolic process);GO:0016758("transferase activity, transferring hexosyl groups")	NA	OK	1.0335	1.12002	1.13005	1.95122	3.33649	2.7961	-1.30703	0.0043	yes
XLOC_046660	Glyma.07G012100	chr7:939951-941652	DOF zinc finger protein 1	GO:0003677(DNA binding);GO:0006355("regulation of transcription, DNA-templated")	NA	OK	7.53126	11.5466	8.87465	3.63545	3.96041	3.59443	1.30393	0.0021	yes
XLOC_011698	Glyma.13G232800	chr13:34376388-34377081	RING/U-box superfamily protein	GO:0005515(protein binding);GO:0008270(zinc ion binding)	NA	OK	0.640679	1.7281	1.24411	2.52388	3.34434	3.06817	-1.30226	0.04145	yes
XLOC_053106	Glyma.09G011100	chr9:847936-852952	Inositol monophosphatase family protein	GO:0046854(phosphatidylinositol phosphorylation)	00053((Ascorbate and aldarate metabolism));00562((Inositol phosphate metabolism));04070((Phosphatidylinositol signaling system))	OK	52.4848	39.5996	48.7427	19.8504	17.5277	19.7894	1.30046	5e-05	yes
XLOC_028455	Glyma.19G231300	chr19:48197941-48200203	Plant invertase/pectin methylesterase inhibitor superfamily	GO:0004857(enzyme inhibitor activity);GO:0005618(cell wall);GO:0030599(pectinesterase activity);GO:0042545(cell wall modification)	00040((Pentose and glucuronate interconversions));00500((Starch and sucrose metabolism))	OK	1.56289	0.761244	1.12386	0.546875	0.408683	0.456518	1.29972	0.0367	yes
XLOC_002281	Glyma.01G204400	chr1:53722855-53723998	TIFY domain/Divergent CCT motif family protein	NA	04075((Plant hormone signal transduction))	OK	4.1423	4.60505	4.21731	2.34609	1.03785	1.71327	1.29957	0.04985	yes
XLOC_003640	Glyma.10G227100	chr10:45757767-45761414	RING/FYVE/PHD zinc finger superfamily protein	NA	NA	OK	2.119	1.88564	2.39182	0.876263	0.750581	0.972041	1.29902	0.0035	yes
XLOC_048189	Glyma.07G032900	chr7:2576302-2576671	NA	NA	NA	OK	30.1769	15.374	21.3796	10.3197	8.6927	8.69825	1.29744	0.02255	yes
XLOC_023947	Glyma.17G212200	chr17:35064530-35064911	Bifunctional inhibitor/lipid-transfer protein/seed storage 2S albumin superfamily protein	NA	NA	OK	24.7284	58.6733	35.4906	22.5417	7.87167	14.4839	1.29299	0.00565	yes
XLOC_018036	Glyma.15G019800	chr15:1541378-1547372	protein kinase family protein / peptidoglycan-binding LysM domain-containing protein	GO:0004672(protein kinase activity);GO:0006468(protein phosphorylation)	NA	OK	0.716299	1.15087	1.05189	0.57156	0.235539	0.429373	1.29269	0.00935	yes
XLOC_005097	Glyma.10G223500	chr10:45444267-45451015	cellulose synthase 6	NA	NA	OK	0.453814	0.247093	0.379289	1.29937	0.459191	0.926836	-1.28901	0.00465	yes
XLOC_007888	Glyma.11G229100	chr11:32445006-32448171	Alpha/beta hydrolase related protein	NA	NA	OK	3.01857	3.3751	3.26843	4.78454	10.6262	7.98035	-1.28786	0.00485	yes
XLOC_052227	Glyma.08G194100	chr8:15635479-15639046	phospholipase D alpha 4	GO:0003824(catalytic activity);GO:0005515(protein binding)	00564((Glycerophospholipid metabolism));00565((Ether lipid metabolism));04014((Ras signaling pathway));04024((cAMP signaling pathway));04071((Sphingolipid signaling pathway));04144((Endocytosis));04666((Fc gamma R-mediated phagocytosis));04724((Glutamatergic synapse));04912((GnRH signaling pathway));05231((Choline metabolism in cancer))	OK	0.867106	0.453993	0.711949	0.369637	0.177012	0.291645	1.28756	0.02195	yes
XLOC_044337	Glyma.06G193800	chr6:17278277-17279595	Gibberellin-regulated family protein	NA	NA	OK	125.746	234.01	174.534	89.4756	55.8201	71.5717	1.28604	0.0002	yes
XLOC_049445	Glyma.08G015300	chr8:1204998-1206460	plasma membrane intrinsic protein 1;4	GO:0005215(transporter activity);GO:0006810(transport);GO:0016020(membrane)	NA	OK	9.69431	7.52411	8.71653	2.93756	4.11386	3.57509	1.28578	0.00035	yes
XLOC_032529	Glyma.02G211100,Glyma.02G211200	chr2:39636902-39651530	DNAJ heat shock family protein	GO:0031072(heat shock protein binding);GO:0051082(unfolded protein binding)	NA	OK	8.20282	10.4251	10.5188	46.1155	3.18366	25.6405	-1.28545	0.0264	yes
XLOC_024402	Glyma.18G042300	chr18:3586656-3589787	zinc finger protein 4	NA	NA	OK	2.91677	1.81369	2.28087	0.464892	1.38017	0.935769	1.28536	0.00535	yes
XLOC_043747	Glyma.06G081800	chr6:6285709-6291809	Protein kinase superfamily protein	GO:0004672(protein kinase activity);GO:0005524(ATP binding);GO:0006468(protein phosphorylation)	04064((NF-kappa B signaling pathway));04210((Apoptosis));04620((Toll-like receptor signaling pathway));04722((Neurotrophin signaling pathway));05133((Pertussis));05140((Leishmaniasis));05142((Chagas disease (American trypanosomiasis)));05145((Toxoplasmosis));05152((Tuberculosis));05162((Measles));05169((Epstein-Barr virus infection))	OK	15.0632	15.2933	14.7071	6.57428	5.86946	6.06065	1.27897	5e-05	yes
XLOC_000879	Glyma.01G170200	chr1:50763934-50769582	beta-galactosidase 3	GO:0004553("hydrolase activity, hydrolyzing O-glycosyl compounds");GO:0005975(carbohydrate metabolic process);GO:0030246(carbohydrate binding)	NA	OK	8.86852	13.6002	12.4702	6.7944	2.99074	5.14478	1.2773	5e-05	yes
XLOC_011091	Glyma.13G113100	chr13:22678746-22683502	flavin-dependent monooxygenase 1	NA	00982((Drug metabolism - cytochrome P450))	OK	4.66085	2.10555	3.41846	5.41321	10.794	8.27302	-1.27507	5e-05	yes
XLOC_049613	-	chr8:3703715-3706270	NA	NA	NA	OK	0.363653	0.219708	0.329851	0.499168	0.812397	0.795656	-1.27033	0.0271	yes
XLOC_015957	-	chr14:12328669-12331853	NA	NA	NA	OK	0.635095	0.872343	1.03758	0.505014	0.221823	0.430171	1.27024	0.0019	yes
XLOC_028751	Glyma.19G026600	chr19:3303966-3312803	purple acid phosphatase 23	GO:0016787(hydrolase activity)	NA	OK	2.81831	2.13328	2.78156	0.922412	1.07723	1.15603	1.26671	0.0014	yes
XLOC_033089	Glyma.20G007800	chr20:717085-721960	PPPDE putative thiol peptidase family protein	NA	NA	OK	3.59147	6.6119	5.80644	2.34938	2.03195	2.41692	1.26449	0.00165	yes
XLOC_018214	Glyma.15G057600	chr15:4433721-4433991	NA	NA	NA	OK	6317.65	8143.91	7224.47	2964.45	3021.75	3013.99	1.26122	5e-05	yes
XLOC_002750	Glyma.10G053200	chr10:4797466-4798033	Protein of unknown function, DUF584	NA	NA	OK	2.54044	1.23783	1.89452	3.59249	5.51933	4.53947	-1.26069	0.04605	yes
XLOC_045278	Glyma.06G052000	chr6:3913064-3915159	iron regulated transporter 3	GO:0016020(membrane);GO:0030001(metal ion transport);GO:0046873(metal ion transmembrane transporter activity);GO:0055085(transmembrane transport)	NA	OK	30.2906	28.8118	24.5571	80.2844	56.9623	58.7208	-1.25773	5e-05	yes
XLOC_013176	Glyma.13G160400	chr13:27606127-27608693	Bifunctional inhibitor/lipid-transfer protein/seed storage 2S albumin superfamily protein	NA	NA	OK	12.6477	50.83	23.1378	17.9207	1.7346	9.67755	1.25753	0.00105	yes
XLOC_037692	Glyma.03G155800	chr3:37109016-37111188	Protein of unknown function (DUF581)	NA	NA	OK	1.59773	0.802006	1.25758	3.48541	2.53457	3.00111	-1.25484	0.0085	yes
XLOC_017879	Glyma.15G265200	chr15:49930404-49933495	DNA glycosylase superfamily protein	GO:0006284(base-excision repair);GO:0008725(DNA-3-methyladenine glycosylase activity)	03410((Base excision repair))	OK	2.03866	5.60012	4.24452	2.33774	0.909598	1.78003	1.2537	0.0005	yes
XLOC_032233	Glyma.02G152900	chr2:15702394-15704934	B-box type zinc finger protein with CCT domain	GO:0005515(protein binding)	NA	OK	1.0276	0.826072	0.94448	2.50838	1.93683	2.25055	-1.25269	0.02895	yes
XLOC_013691	-	chr13:36628729-36630003	NA	NA	NA	OK	4.4401	2.59864	3.88441	1.77379	1.17251	1.63106	1.25189	0.0026	yes
XLOC_022846	Glyma.17G245000	chr17:40052041-40055990	Protein of unknown function, DUF547	NA	NA	OK	4.2419	3.30699	4.3314	8.9927	10.3379	10.3125	-1.25149	0.00115	yes
XLOC_023147	Glyma.17G042700	chr17:3173911-3177399	transcription regulatory protein SNF5, putative (BSH)	GO:0000228(nuclear chromosome);GO:0006338(chromatin remodeling)	NA	OK	1.30405	1.04536	1.24356	0.627753	0.377633	0.522583	1.25075	0.03115	yes
XLOC_004103	Glyma.10G020900	chr10:1807719-1811229	Thioredoxin superfamily protein	GO:0009055(electron carrier activity);GO:0015035(protein disulfide oxidoreductase activity);GO:0045454(cell redox homeostasis)	NA	OK	50.8264	28.4082	39.8067	11.5172	22.0355	16.7368	1.24998	0.03	yes
XLOC_018798	Glyma.15G181800	chr15:17701139-17701751	NA	NA	NA	OK	14.024	13.358	12.7323	4.46389	7.36853	5.35513	1.2495	0.00255	yes
XLOC_016954	Glyma.15G088000	chr15:6758503-6760429	heat shock protein 70B	NA	03040((Spliceosome));04010((MAPK signaling pathway));04141((Protein processing in endoplasmic reticulum));04144((Endocytosis));04612((Antigen processing and presentation));04915((Estrogen signaling pathway));05134((Legionellosis));05145((Toxoplasmosis));05162((Measles));05164((Influenza A));05169((Epstein-Barr virus infection))	OK	6.32388	4.55643	5.56127	13.0836	12.9645	13.192	-1.24617	5e-05	yes
XLOC_006730	Glyma.11G242500	chr11:33659908-33661000	RING/U-box superfamily protein	GO:0005515(protein binding);GO:0008270(zinc ion binding)	NA	OK	3.59384	2.57586	3.29352	7.4682	7.10224	7.81061	-1.24581	0.00035	yes
XLOC_040973	Glyma.05G029300	chr5:2520554-2523460	NA	NA	NA	OK	0.688398	1.06548	1.08828	1.99279	2.31686	2.58059	-1.24565	0.00265	yes
XLOC_052042	Glyma.08G154700,Glyma.08G154800	chr8:11939612-11946941	Putative methyltransferase family protein	NA	NA	OK	72.2427	1.88779	37.4138	26.3885	3.64194	15.7897	1.24459	0.02055	yes
XLOC_037658	Glyma.03G148800	chr3:36442923-36445347	Protein kinase family protein	GO:0004672(protein kinase activity);GO:0006468(protein phosphorylation)	04064((NF-kappa B signaling pathway));04210((Apoptosis));04620((Toll-like receptor signaling pathway));04722((Neurotrophin signaling pathway));05133((Pertussis));05140((Leishmaniasis));05142((Chagas disease (American trypanosomiasis)));05145((Toxoplasmosis));05152((Tuberculosis));05162((Measles));05164((Influenza A))	OK	1.25735	3.40654	2.82423	1.11288	1.00709	1.19296	1.24332	0.00775	yes
XLOC_016819	Glyma.15G062300	chr15:4794729-4795215	pathogenesis-related protein-1-like	NA	NA	OK	8.13463	11.0015	8.86985	5.37623	2.39528	3.74858	1.24257	0.0309	yes
XLOC_050616	Glyma.08G237000	chr8:20106089-20108465	P-loop containing nucleoside triphosphate hydrolases superfamily protein	NA	NA	OK	1.57745	2.15936	2.0631	0.733718	0.861525	0.874401	1.23845	0.0476	yes
XLOC_010992	Glyma.13G093700	chr13:20889685-20892908	Protein kinase superfamily protein	GO:0004672(protein kinase activity);GO:0005524(ATP binding);GO:0006468(protein phosphorylation);GO:0006950(response to stress)	NA	OK	1.8646	1.59794	1.82447	0.910073	0.574703	0.775184	1.23487	0.00855	yes
XLOC_007098	Glyma.11G064100	chr11:4834424-4838631	Major facilitator superfamily protein	GO:0016021(integral component of membrane);GO:0055085(transmembrane transport)	NA	OK	0.857094	0.790111	0.873157	2.33161	1.54615	2.05424	-1.23429	0.00215	yes
XLOC_019890	Glyma.16G115500	chr16:25622875-25630777	Auxin efflux carrier family protein	GO:0016021(integral component of membrane);GO:0055085(transmembrane transport)	NA	OK	2.59019	2.34473	2.69255	1.39096	0.747813	1.14526	1.2333	0.01645	yes
XLOC_022923	Glyma.17G259500	chr17:41366036-41370841	GDSL-like Lipase/Acylhydrolase superfamily protein	GO:0016788("hydrolase activity, acting on ester bonds")	NA	OK	27.457	70.389	51.7922	28.9119	14.1797	22.0297	1.23328	5e-05	yes
XLOC_005699	Glyma.11G044800	chr11:3311156-3313169	xyloglucan endotransglucosylase/hydrolase 6	GO:0004553("hydrolase activity, hydrolyzing O-glycosyl compounds");GO:0005618(cell wall);GO:0005975(carbohydrate metabolic process);GO:0006073(cellular glucan metabolic process);GO:0016762(xyloglucan:xyloglucosyl transferase activity);GO:0048046(apoplast)	NA	OK	27.7906	15.8323	22.7028	8.64513	9.7915	9.68257	1.22941	5e-05	yes
XLOC_041883	Glyma.05G208700	chr5:39069112-39070500	plasma membrane intrinsic protein 1;4	GO:0005215(transporter activity);GO:0006810(transport);GO:0016020(membrane)	NA	OK	15.0997	15.372	15.2206	8.61359	4.40742	6.50194	1.22708	0.00015	yes
XLOC_020276	Glyma.16G190200	chr16:35268201-35270790	disease resistance family protein / LRR family protein	GO:0005515(protein binding)	NA	OK	0.84038	0.630581	0.79251	0.994417	2.2956	1.85289	-1.22527	0.00145	yes
XLOC_049893	Glyma.08G101500	chr8:7801439-7807938	multidrug resistance-associated protein 3	GO:0005524(ATP binding);GO:0006810(transport);GO:0016021(integral component of membrane);GO:0016887(ATPase activity);GO:0042626("ATPase activity, coupled to transmembrane movement of substances");GO:0055085(transmembrane transport)	NA	OK	1.05017	0.76144	1.0096	2.49634	1.77614	2.35962	-1.22477	5e-05	yes
XLOC_013136	-	chr13:26851735-26852706	NA	NA	NA	OK	4.55947	1.58112	3.29124	1.2781	1.20747	1.40831	1.22467	0.0267	yes
XLOC_041566	Glyma.05G144500	chr5:33835763-33840764	response regulator 11	GO:0000160(phosphorelay signal transduction system)	04075((Plant hormone signal transduction))	OK	0.429879	0.386873	0.464903	0.526932	1.27461	1.08593	-1.22393	0.01575	yes
XLOC_005978	Glyma.11G098500	chr11:7483896-7484761	proline-rich protein 4	NA	NA	OK	295.069	563.091	437.214	265.711	107.979	187.674	1.22011	5e-05	yes
XLOC_031253	Glyma.02G266700	chr2:45131106-45134340	GDSL-like Lipase/Acylhydrolase superfamily protein	GO:0016788("hydrolase activity, acting on ester bonds")	NA	OK	1.64625	2.65352	2.35365	0.779978	1.08192	1.01094	1.21921	0.0225	yes
XLOC_003289	Glyma.10G161000	chr10:39522334-39526393	N-MYC downregulated-like 1	NA	NA	OK	1.92119	2.04478	2.15621	0.593963	1.08095	0.926772	1.21821	0.0211	yes
XLOC_005977	Glyma.11G098400	chr11:7479639-7481118	NA	NA	NA	OK	126.712	279.121	184.212	110.101	55.3607	79.2254	1.21733	0.0001	yes
XLOC_012700	Glyma.13G061900	chr13:15923010-15925284	myb domain protein 16	NA	NA	OK	1.10296	1.18985	1.19411	0.263237	0.71768	0.514259	1.21537	0.04935	yes
XLOC_016260	Glyma.14G175800	chr14:43430797-43433320	UDP-glucosyl transferase 85A3	GO:0008152(metabolic process);GO:0016758("transferase activity, transferring hexosyl groups")	NA	OK	1.94498	2.81301	2.42114	1.53777	0.536428	1.04281	1.21521	0.0097	yes
XLOC_022886	Glyma.17G251900	chr17:40640823-40644738	pfkB-like carbohydrate kinase family protein	NA	NA	OK	3.48197	4.80281	4.5232	2.14894	1.47963	1.95243	1.21207	0.00145	yes
XLOC_042308	Glyma.05G044000	chr5:3924062-3926019	Pectin lyase-like superfamily protein	NA	00040((Pentose and glucuronate interconversions))	OK	52.2577	70.2777	59.1561	36.6281	15.55	25.5448	1.2115	5e-05	yes
XLOC_028410	Glyma.19G223000	chr19:47525166-47530202	Glycosyl hydrolase superfamily protein	GO:0004553("hydrolase activity, hydrolyzing O-glycosyl compounds");GO:0005975(carbohydrate metabolic process)	00051((Fructose and mannose metabolism))	OK	111.285	67.2327	93.4293	44.4429	32.0713	40.362	1.21088	5e-05	yes
XLOC_008398	Glyma.12G069400	chr12:5086012-5086810	FASCICLIN-like arabinogalactan-protein 11	NA	NA	OK	2.99664	0.127163	1.55324	1.28593	6.58515	3.59106	-1.20913	0.03735	yes
XLOC_047305	Glyma.07G136000	chr7:16105555-16108978	NAD(P)-binding Rossmann-fold superfamily protein	NA	00960("(Tropane, piperidine and pyridine alkaloid biosynthesis)")	OK	2.5361	2.80768	2.96315	1.38432	0.9903	1.28172	1.20905	0.01485	yes
XLOC_015843	Glyma.14G087600	chr14:7850466-7854574	acyl-CoA-binding domain 3	GO:0000062(fatty-acyl-CoA binding)	NA	OK	1.67808	1.16598	1.47527	0.480385	0.750886	0.638203	1.2089	0.0186	yes
XLOC_027539	Glyma.19G059900	chr19:11762598-11763832	MUTL-homologue 1	NA	NA	OK	1.69811	4.2081	4.2302	1.16978	2.14668	1.83312	1.20642	0.0318	yes
XLOC_052291	Glyma.08G209000	chr8:16921560-16923818	Phototropic-responsive NPH3 family protein	NA	NA	OK	2.39456	4.85895	3.45117	2.51874	0.510789	1.49601	1.20597	0.00595	yes
XLOC_054538	Glyma.09G005600	chr9:433168-438313	aspartic proteinase A1	GO:0004190(aspartic-type endopeptidase activity);GO:0006508(proteolysis);GO:0006629(lipid metabolic process)	NA	OK	1.49982	1.19708	1.57868	0.918763	0.309367	0.68518	1.20416	0.01075	yes
XLOC_017374	Glyma.15G168400	chr15:14999848-15000977	NA	NA	NA	OK	12.7199	14.2875	12.6011	4.1776	8.91385	5.48334	1.20043	0.0194	yes
XLOC_015437	Glyma.14G002700	chr14:284585-291556	RING/U-box superfamily protein	GO:0008270(zinc ion binding)	NA	OK	0.737198	0.497169	0.642365	1.59953	1.22384	1.47614	-1.20037	0.0101	yes
XLOC_037566	Glyma.03G129600	chr3:34420353-34421780	Glutaredoxin family protein	GO:0009055(electron carrier activity);GO:0015035(protein disulfide oxidoreductase activity);GO:0045454(cell redox homeostasis)	NA	OK	1.26976	2.45692	1.95883	1.07771	0.588195	0.852907	1.19953	0.02215	yes
XLOC_054424	Glyma.09G267700	chr9:48541963-48543214	FASCICLIN-like arabinogalactan-protein 10	NA	NA	OK	6.97977	8.80642	6.34034	3.47442	3.18883	2.76382	1.1979	0.00185	yes
XLOC_007784	Glyma.11G208300	chr11:29774625-29784350	P-loop containing nucleoside triphosphate hydrolases superfamily protein	NA	NA	OK	8.37774	6.68936	8.72127	20.2822	14.8203	20.0021	-1.19754	5e-05	yes
XLOC_048917	Glyma.07G181200	chr7:34945131-34945416	NA	NA	NA	OK	72.545	137.292	92.026	62.6707	21.6023	40.1614	1.19623	0.014	yes
XLOC_040459	Glyma.04G180800	chr4:44663902-44664439	NA	NA	NA	OK	7.00484	8.03651	6.53366	2.34638	4.52951	2.85293	1.19545	0.04425	yes
XLOC_005213	Glyma.10G247900	chr10:47623604-47628711	O-acetylserine (thiol) lyase (OAS-TL) isoform A1	NA	NA	OK	2.84785	2.10405	2.84429	0.56235	1.4487	1.24218	1.19519	0.0026	yes
XLOC_023564	Glyma.17G126500	chr17:10079190-10080916	Pectin lyase-like superfamily protein	NA	00040((Pentose and glucuronate interconversions))	OK	19.9051	30.0371	24.7723	16.1094	5.68682	10.8335	1.19323	5e-05	yes
XLOC_022917	Glyma.17G258400	chr17:41249111-41254269	Protein of unknown function (DUF668)	NA	NA	OK	3.50191	2.51329	3.37959	5.58543	7.69528	7.72227	-1.19218	5e-05	yes
XLOC_010380	Glyma.12G227300	chr12:38713445-38715593	NA	NA	NA	OK	0.755523	1.47402	1.26211	0.696537	0.357864	0.553504	1.18917	0.01375	yes
XLOC_000386	-	chr1:14755678-14757997	NA	NA	NA	OK	0.923144	0.311833	0.663073	0.936838	1.60468	1.51025	-1.18754	0.0475	yes
XLOC_009367	Glyma.12G019900	chr12:1394964-1400420	NAD(P)-binding Rossmann-fold superfamily protein	GO:0003824(catalytic activity);GO:0050662(coenzyme binding)	NA	OK	1.42259	1.07267	1.29244	2.24254	3.36769	2.94256	-1.18698	0.01855	yes
XLOC_047228	Glyma.07G119700	chr7:13723909-13726339	2-oxoglutarate (2OG) and Fe(II)-dependent oxygenase superfamily protein	GO:0016491(oxidoreductase activity);GO:0055114(oxidation-reduction process)	NA	OK	0.4659	0.720952	0.719627	1.39694	1.4173	1.63768	-1.18633	0.0321	yes
XLOC_041606	Glyma.05G151200	chr5:34489362-34501856	AMP-dependent synthetase and ligase family protein	GO:0003824(catalytic activity);GO:0008152(metabolic process)	00061((Fatty acid biosynthesis));00071((Fatty acid degradation));01212((Fatty acid metabolism));03320((PPAR signaling pathway));04146((Peroxisome));04920((Adipocytokine signaling pathway))	OK	1.92311	1.94227	2.24626	1.17458	0.6199	0.988699	1.18392	0.00075	yes
XLOC_041225	Glyma.05G076700	chr5:9916208-9917073	Cupredoxin superfamily protein	GO:0009055(electron carrier activity)	NA	OK	8.23493	5.41542	6.9447	3.67897	2.33401	3.05828	1.18319	0.02325	yes
XLOC_007262	Glyma.11G098400	chr11:7479639-7481118	NA	NA	NA	OK	57.8051	104.942	86.7401	56.1337	19.0143	38.2432	1.1815	0.0003	yes
XLOC_020232	Glyma.16G177800	chr16:33883038-33884452	Protein of unknown function (DUF3464)	NA	NA	OK	3.70161	4.80126	5.10636	1.58976	2.39727	2.25159	1.18135	0.00045	yes
XLOC_020826	Glyma.16G080100	chr16:8546565-8552658	Seven transmembrane MLO family protein	GO:0006952(defense response);GO:0016021(integral component of membrane)	NA	OK	2.56935	1.12847	1.94065	3.78665	4.30643	4.39079	-1.17794	0.0009	yes
XLOC_013403	Glyma.13G206700	chr13:32050776-32053332	glucose-6-phosphate/phosphate translocator 2	NA	NA	OK	7.98504	4.535	6.2576	2.21572	3.31055	2.76712	1.17722	0.0009	yes
XLOC_011780	Glyma.13G248700	chr13:35668868-35672105	S-locus lectin protein kinase family protein	GO:0004672(protein kinase activity);GO:0006468(protein phosphorylation);GO:0048544(recognition of pollen)	NA	OK	0.564039	0.255621	0.451809	0.633162	1.0713	1.02167	-1.17715	0.0127	yes
XLOC_008355	Glyma.12G060900	chr12:4423803-4427216	laccase 2	GO:0005507(copper ion binding);GO:0016491(oxidoreductase activity);GO:0055114(oxidation-reduction process)	NA	OK	1.65295	0.805556	1.1942	0.959919	0.103243	0.528493	1.17609	0.03755	yes
XLOC_049538	Glyma.08G033600	chr8:2683924-2690220	Nucleotide-diphospho-sugar transferases superfamily protein	GO:0016757("transferase activity, transferring glycosyl groups")	NA	OK	4.10593	3.19706	3.99903	1.97728	1.2963	1.77001	1.17589	0.0005	yes
XLOC_051174	Glyma.08G344300	chr8:45947117-45947429	Bifunctional inhibitor/lipid-transfer protein/seed storage 2S albumin superfamily protein	NA	NA	OK	20.8202	81.8921	51.7487	38.0592	7.81657	22.9101	1.17554	0.0142	yes
XLOC_042989	Glyma.05G179100	chr5:36719508-36721297	NA	NA	NA	OK	1.74321	2.21269	1.65108	1.15182	0.43433	0.731719	1.17405	0.03295	yes
XLOC_026919	Glyma.18G237900	chr18:52656553-52660858	cysteine-rich RLK (RECEPTOR-like protein kinase) 29	GO:0004672(protein kinase activity);GO:0006468(protein phosphorylation)	NA	OK	23.8877	14.8715	21.4556	32.9887	50.3789	48.4053	-1.17381	5e-05	yes
XLOC_027077	Glyma.18G270300	chr18:55401902-55402241	NA	NA	NA	OK	171.551	291.624	212.252	94.6484	106.73	94.0974	1.17355	5e-05	yes
XLOC_041520	Glyma.05G135000	chr5:32741348-32755088	P-loop containing nucleoside triphosphate hydrolases superfamily protein	GO:0005524(ATP binding)	NA	OK	0.942343	0.747076	1.03356	2.02149	1.78547	2.32874	-1.17192	5e-05	yes
XLOC_011088	Glyma.13G112500	chr13:22582901-22585450	chaperonin 20	GO:0005737(cytoplasm);GO:0006457(protein folding)	NA	OK	3.93617	4.81647	4.83006	2.11206	1.9205	2.14542	1.17078	0.0035	yes
XLOC_018352	Glyma.15G086500	chr15:6644720-6648969	Eukaryotic protein of unknown function (DUF872)	NA	NA	OK	7.63627	11.3994	10.2934	24.9404	17.5865	23.1685	-1.17045	0.00725	yes
XLOC_041120	Glyma.05G056000	chr5:5109236-5112281	Plant-specific transcription factor YABBY family protein	GO:0007275(multicellular organismal development)	NA	OK	5.59646	6.80694	5.88658	3.65786	1.71628	2.61592	1.17011	0.01155	yes
XLOC_025253	Glyma.18G203100	chr18:48436527-48439371	Plant protein of unknown function (DUF828)	NA	NA	OK	1.16224	0.492217	0.866677	0.611784	2.84207	1.94933	-1.16941	0.0224	yes
XLOC_017337	Glyma.15G160900	chr15:13685192-13690700	Disease resistance protein (TIR-NBS-LRR class) family	GO:0005515(protein binding);GO:0007165(signal transduction)	NA	OK	0.411087	0.256211	0.383955	0.741117	0.71577	0.863532	-1.16931	0.00505	yes
XLOC_010390	Glyma.12G229000	chr12:38912823-38914855	cytochrome BC1 synthesis	GO:0005524(ATP binding)	NA	OK	2.13476	1.5824	2.109	3.84005	4.32402	4.73826	-1.1678	0.0005	yes
XLOC_015622	Glyma.14G042900	chr14:3270603-3273500	receptor like protein 33	GO:0005515(protein binding)	NA	OK	2.22547	1.28439	1.83077	3.10436	4.52852	4.1061	-1.16532	5e-05	yes
XLOC_020862	Glyma.16G085600	chr16:10121172-10122072	Protein of unknown function (DUF506)	NA	NA	OK	18.0764	16.1871	16.1783	9.6387	5.55499	7.21944	1.1641	0.00025	yes
XLOC_015135	Glyma.14G168500	chr14:41724409-41735673	Eukaryotic aspartyl protease family protein	GO:0004190(aspartic-type endopeptidase activity);GO:0006508(proteolysis)	NA	OK	2.95607	2.90065	3.19382	1.47805	1.22124	1.42635	1.16296	0.0038	yes
XLOC_045210	Glyma.06G037300	chr6:2861429-2870825	uroporphyrinogen-III synthase family protein	GO:0004852(uroporphyrinogen-III synthase activity);GO:0033014(tetrapyrrole biosynthetic process)	NA	OK	2.10631	2.90086	2.57908	1.51605	0.760496	1.15252	1.16206	0.01335	yes
XLOC_040742	Glyma.04G243000	chr4:51109514-51115506	Thiamin diphosphate-binding fold (THDP-binding) superfamily protein	GO:0008152(metabolic process);GO:0016624("oxidoreductase activity, acting on the aldehyde or oxo group of donors, disulfide as acceptor")	00280("(Valine, leucine and isoleucine degradation)")	OK	7.85307	14.2573	12.3251	8.12931	2.48278	5.51026	1.1614	5e-05	yes
XLOC_013941	Glyma.13G311500	chr13:40691908-40694219	MD-2-related lipid recognition domain-containing protein	NA	NA	OK	8.13956	8.99507	8.60631	5.17026	2.4771	3.85105	1.16014	0.0393	yes
XLOC_040343	-	chr4:37036824-37037619	NA	NA	NA	OK	1.37249	0.612001	1.0788	1.38272	2.65734	2.40873	-1.15884	0.0462	yes
XLOC_018553	Glyma.15G131500	chr15:10565850-10569159	dicer-like 2	GO:0003676(nucleic acid binding);GO:0005524(ATP binding)	NA	OK	1.85369	1.64453	1.93673	3.16178	4.4867	4.32426	-1.15883	0.00995	yes
XLOC_015621	Glyma.14G042700	chr14:3249590-3252326	receptor like protein 6	GO:0005515(protein binding)	NA	OK	0.371208	0.339242	0.372406	0.631494	0.93445	0.831135	-1.1582	0.021	yes
XLOC_002173	Glyma.01G184600	chr1:51992917-51996924	Protein of unknown function, DUF547	NA	NA	OK	11.3749	12.675	13.4289	5.45565	5.50009	6.01762	1.15807	5e-05	yes
XLOC_014605	Glyma.14G069200	chr14:5802035-5804712	NA	NA	NA	OK	6.90403	6.85592	6.53709	3.70841	2.46246	2.92969	1.1579	0.0199	yes
XLOC_013425	Glyma.13G210700	chr13:32440838-32448207	alpha/beta-Hydrolases superfamily protein	NA	NA	OK	3.13319	2.63981	3.22956	1.05123	1.47493	1.44835	1.15693	0.00145	yes
XLOC_023396	Glyma.17G092800	chr17:7253748-7255057	Gibberellin-regulated family protein	NA	NA	OK	11.5515	22.1927	17.646	12.9755	2.74955	7.9183	1.15608	0.04935	yes
XLOC_054562	Glyma.09G009700	chr9:763620-765793	Protein of unknown function (DUF506)	NA	NA	OK	14.7232	14.7644	17.2401	3.01229	9.53905	7.7592	1.15179	5e-05	yes
XLOC_034933	Glyma.20G119000	chr20:36165708-36171729	receptor serine/threonine kinase, putative	GO:0004672(protein kinase activity);GO:0005524(ATP binding);GO:0006468(protein phosphorylation)	NA	OK	1.59794	1.79285	1.94041	3.59151	3.95907	4.3086	-1.15086	0.00065	yes
XLOC_020746	Glyma.16G061800	chr16:6033679-6039219	glutamate receptor 2.5	GO:0004970(ionotropic glutamate receptor activity);GO:0016020(membrane)	NA	OK	0.292493	0.356604	0.37474	0.536788	0.890881	0.83147	-1.14978	0.0152	yes
XLOC_021523	Glyma.16G220900	chr16:37788074-37791826	HAD superfamily, subfamily IIIB acid phosphatase	GO:0003993(acid phosphatase activity)	NA	OK	3.23643	0.951936	2.14202	3.83546	5.1444	4.75141	-1.14938	0.0164	yes
XLOC_046974	Glyma.07G073400	chr7:6684777-6688879	downstream target of AGL15 2	NA	NA	OK	1.72803	0.844737	1.37084	2.70893	2.84868	3.04004	-1.14903	0.00335	yes
XLOC_040728	Glyma.04G240800	chr4:50907770-50910410	alcohol dehydrogenase 1	GO:0008270(zinc ion binding);GO:0016491(oxidoreductase activity);GO:0055114(oxidation-reduction process)	00010((Glycolysis / Gluconeogenesis));00071((Fatty acid degradation));00350((Tyrosine metabolism));00592((alpha-Linolenic acid metabolism))	OK	3.15951	2.34151	2.8259	4.44907	7.6081	6.23846	-1.14248	0.0017	yes
XLOC_022020	Glyma.17G096600	chr17:7605048-7608878	Integral membrane HPP family protein	NA	NA	OK	657.482	571.596	596.828	264.77	294.43	270.406	1.14219	5e-05	yes
XLOC_054776	Glyma.09G054900	chr9:4875366-4879993	Ankyrin repeat family protein	NA	NA	OK	0.55836	0.746113	0.765735	1.17924	1.72198	1.68966	-1.14182	0.0047	yes
XLOC_052932	Glyma.08G345100	chr8:46005840-46007270	stomagen	NA	NA	OK	8.22969	9.54773	8.73763	4.40949	3.58909	3.96147	1.14121	0.01225	yes
XLOC_014538	Glyma.14G056600	chr14:4512926-4521113	Glycosyl hydrolase family 85	GO:0005737(cytoplasm);GO:0033925(mannosyl-glycoprotein endo-beta-N-acetylglucosaminidase activity)	00511((Other glycan degradation))	OK	0.842048	0.400415	0.671958	1.3861	1.26431	1.48192	-1.14103	0.0078	yes
XLOC_019114	Glyma.15G241300	chr15:45864873-45866253	spermidine hydroxycinnamoyl transferase	GO:0016747("transferase activity, transferring acyl groups other than amino-acyl groups")	00940((Phenylpropanoid biosynthesis));00941((Flavonoid biosynthesis));00945("(Stilbenoid, diarylheptanoid and gingerol biosynthesis)")	OK	3.22972	4.04362	3.71982	1.58282	1.73588	1.68869	1.13932	0.0033	yes
XLOC_004049	Glyma.10G008500	chr10:833410-834130	Signal transduction histidine kinase, hybrid-type, ethylene sensor	GO:0000160(phosphorelay signal transduction system)	NA	OK	2.81503	1.62246	2.20282	3.88107	5.88277	4.84369	-1.13675	0.0261	yes
XLOC_018462	Glyma.15G110200	chr15:8634356-8638845	aspartic proteinase A1	GO:0004190(aspartic-type endopeptidase activity);GO:0006508(proteolysis);GO:0006629(lipid metabolic process)	NA	OK	4.9531	3.11122	4.53958	2.44183	1.2941	2.06623	1.13556	0.0009	yes
XLOC_018008	Glyma.15G013900	chr15:1116168-1119621	Coatomer, beta\' subunit	GO:0005515(protein binding)	NA	OK	7.03137	3.92849	6.06242	11.6997	11.4787	13.3157	-1.13516	5e-05	yes
XLOC_008239	Glyma.12G041000	chr12:2988028-2993058	thymidylate synthase 1	GO:0004146(dihydrofolate reductase activity);GO:0004799(thymidylate synthase activity);GO:0006231(dTMP biosynthetic process);GO:0006545(glycine biosynthetic process);GO:0009165(nucleotide biosynthetic process);GO:0055114(oxidation-reduction process)	00240((Pyrimidine metabolism));00670((One carbon pool by folate));00790((Folate biosynthesis))	OK	2.58501	2.14724	2.569	6.12676	4.42624	5.64077	-1.13468	5e-05	yes
XLOC_014454	Glyma.14G042000	chr14:3170153-3173343	Zinc-binding alcohol dehydrogenase family protein	GO:0008270(zinc ion binding);GO:0016491(oxidoreductase activity);GO:0055114(oxidation-reduction process)	00010((Glycolysis / Gluconeogenesis));00071((Fatty acid degradation));00350((Tyrosine metabolism));00625((Chloroalkane and chloroalkene degradation));00626((Naphthalene degradation));00680((Methane metabolism));00830((Retinol metabolism));00980((Metabolism of xenobiotics by cytochrome P450));00982((Drug metabolism - cytochrome P450));01200((Carbon metabolism));01220((Degradation of aromatic compo…	OK	0.747561	0.4934	0.668586	1.42028	1.28401	1.46724	-1.13391	0.0494	yes
XLOC_043762	Glyma.06G084200	chr6:6477559-6483426	Phosphorylase superfamily protein	GO:0003824(catalytic activity);GO:0009116(nucleoside metabolic process)	NA	OK	5.81807	5.45794	5.90716	1.85058	3.23151	2.69664	1.1313	0.002	yes
XLOC_017425	Glyma.15G176800	chr15:16790325-16794950	GSK3/SHAGGY-like protein kinase 1	NA	NA	OK	2.86052	2.50468	2.90468	1.47428	1.00872	1.32625	1.13103	0.0187	yes
XLOC_042365	Glyma.05G056100	chr5:5124196-5128129	Cupredoxin superfamily protein	GO:0005507(copper ion binding);GO:0016491(oxidoreductase activity);GO:0055114(oxidation-reduction process)	NA	OK	4.47455	4.20751	4.65641	2.79115	1.30586	2.13576	1.12447	0.00035	yes
XLOC_011658	Glyma.13G224000	chr13:33684832-33686491	heat shock protein 70B	NA	NA	OK	2.44034	2.30771	2.49706	5.23779	5.21982	5.43988	-1.12335	0.001	yes
XLOC_052702	Glyma.08G297800	chr8:41469617-41474519	RNA-binding (RRM/RBD/RNP motifs) family protein	GO:0003676(nucleic acid binding)	03040((Spliceosome))	OK	4.92701	2.83673	4.30134	0.707063	2.42886	1.97606	1.12216	0.01295	yes
XLOC_052080	Glyma.08G163600	chr8:12868780-12870692	Plant protein of unknown function (DUF946)	NA	NA	OK	0.823299	1.35479	1.10905	0.505322	0.502205	0.510219	1.12013	0.04375	yes
XLOC_005844	Glyma.11G071300	chr11:5321243-5323744	Glycosyl hydrolase superfamily protein	GO:0004553("hydrolase activity, hydrolyzing O-glycosyl compounds");GO:0005975(carbohydrate metabolic process)	00051((Fructose and mannose metabolism))	OK	1.16531	1.74839	1.56895	0.948831	0.449635	0.726036	1.11168	0.0296	yes
XLOC_029979	Glyma.02G015800	chr2:1423662-1432571	FUMARASE 2	GO:0006099(tricarboxylic acid cycle);GO:0016829(lyase activity)	00020((Citrate cycle (TCA cycle)));00620((Pyruvate metabolism));00720((Carbon fixation pathways in prokaryotes));01200((Carbon metabolism));05200((Pathways in cancer));05211((Renal cell carcinoma))	OK	2.01119	1.00273	1.5907	6.22459	0.534105	3.43362	-1.11007	0.0009	yes
XLOC_022389	Glyma.17G162500	chr17:14420218-14422075	NA	NA	NA	OK	3.07077	2.53669	3.0384	4.58965	7.48376	6.5488	-1.10792	0.01945	yes
XLOC_026598	Glyma.18G172800	chr18:40947490-40951241	Tetratricopeptide repeat (TPR)-like superfamily protein	GO:0005515(protein binding)	NA	OK	9.06622	10.7727	11.3531	1.91067	6.72154	5.27782	1.10508	0.0008	yes
XLOC_041940	Glyma.05G219900	chr5:39931648-39933187	NAD(P)-binding Rossmann-fold superfamily protein	GO:0008152(metabolic process);GO:0016491(oxidoreductase activity)	NA	OK	13.8762	14.362	13.3109	4.98295	8.50184	6.18935	1.10474	0.0015	yes
XLOC_031413	Glyma.02G299900	chr2:47660318-47663049	Pyridoxal-5\'-phosphate-dependent enzyme family protein	NA	NA	OK	0.652787	0.588127	0.676906	1.09323	1.55062	1.45315	-1.10216	0.021	yes
XLOC_041524	Glyma.05G135700	chr5:32795640-32806700	Remorin family protein	NA	NA	OK	3.26238	3.08194	3.24067	1.83378	1.11692	1.51169	1.10013	0.00225	yes
XLOC_027115	Glyma.18G278200	chr18:55980565-55984500	NSP-interacting kinase 1	GO:0004672(protein kinase activity);GO:0005515(protein binding);GO:0005524(ATP binding);GO:0006468(protein phosphorylation)	NA	OK	2.97237	4.82205	4.28384	2.25816	1.5032	2.00186	1.09756	0.00025	yes
XLOC_034817	-	chr20:34020906-34025871	NA	NA	NA	OK	1.87722	1.32067	1.74197	0.709039	0.745856	0.814385	1.09694	0.0241	yes
XLOC_000431	Glyma.01G081900	chr1:23798443-23813035	2-oxoacid dehydrogenases acyltransferase family protein	GO:0008152(metabolic process);GO:0016746("transferase activity, transferring acyl groups")	00010((Glycolysis / Gluconeogenesis));00020((Citrate cycle (TCA cycle)));00620((Pyruvate metabolism));01200((Carbon metabolism))	OK	1.7214	2.65026	1.88529	1.50533	0.33486	0.882523	1.09508	0.0423	yes
XLOC_051611	Glyma.08G065200	chr8:4998652-5002272	NA	NA	NA	OK	1.28417	2.23587	1.89779	0.726607	0.878756	0.888618	1.09469	0.04055	yes
XLOC_039896	Glyma.04G066600	chr4:5544371-5547253	NA	NA	NA	OK	0.522529	0.437684	0.479591	1.23357	0.838665	1.02422	-1.09466	0.037	yes
XLOC_002242	Glyma.01G197500	chr1:53144366-53146581	tubulin alpha-2 chain	GO:0003924(GTPase activity);GO:0005874(microtubule);GO:0007017(microtubule-based process)	04145((Phagosome));04540((Gap junction));05130((Pathogenic Escherichia coli infection))	OK	5.68489	2.87481	4.19061	2.73807	1.2639	1.96301	1.0941	0.0045	yes
XLOC_046282	Glyma.06G261100	chr6:44721064-44724901	S-locus lectin protein kinase family protein	GO:0004672(protein kinase activity);GO:0006468(protein phosphorylation);GO:0048544(recognition of pollen)	NA	OK	1.07393	1.02315	1.22422	1.82728	2.5774	2.61303	-1.09387	0.00065	yes
XLOC_014102	Glyma.13G343200	chr13:43458686-43460797	NA	NA	NA	OK	9.28446	13.3061	12.5734	6.25776	4.3636	5.8927	1.09338	0.0088	yes
XLOC_023294	Glyma.17G072200	chr17:5646517-5651418	Cellulose synthase family protein	NA	NA	OK	1.72882	0.750291	1.30287	1.24273	3.7349	2.77864	-1.09269	0.0003	yes
XLOC_048732	Glyma.07G144100	chr7:17162727-17168787	receptor like protein 13	GO:0005515(protein binding)	NA	OK	53.0424	38.8145	51.414	105.48	89.3443	109.595	-1.09195	5e-05	yes
XLOC_035144	Glyma.20G163800,Glyma.20G163900	chr20:40132491-40144663	F-box family protein;P-loop containing nucleoside triphosphate hydrolases superfamily protein	GO:0005515(protein binding);GO:0006281(DNA repair);GO:0006310(DNA recombination);GO:0009378(four-way junction helicase activity)	NA	OK	9.50191	6.98863	9.5519	21.8277	14.088	20.3309	-1.08981	5e-05	yes
XLOC_035445	Glyma.20G222600	chr20:45733633-45734954	phosphoenolpyruvate carboxylase kinase 1	GO:0004672(protein kinase activity);GO:0006468(protein phosphorylation)	NA	OK	186.073	175.999	149.733	92.3584	75.3484	70.466	1.08739	5e-05	yes
XLOC_001645	Glyma.01G081300	chr1:23397857-23402865	alpha-xylosidase 1	GO:0004553("hydrolase activity, hydrolyzing O-glycosyl compounds");GO:0005975(carbohydrate metabolic process)	NA	OK	4.35394	7.77046	6.19215	3.97409	1.79949	2.91476	1.08706	5e-05	yes
XLOC_007247	Glyma.11G095600	chr11:7250075-7254013	hexokinase-like 1	GO:0001678(cellular glucose homeostasis);GO:0004396(hexokinase activity);GO:0005524(ATP binding);GO:0005536(glucose binding);GO:0005975(carbohydrate metabolic process);GO:0016773("phosphotransferase activity, alcohol group as acceptor");GO:0046835(carbohydrate phosphorylation)	00010((Glycolysis / Gluconeogenesis));00051((Fructose and mannose metabolism));00052((Galactose metabolism));00500((Starch and sucrose metabolism));00520((Amino sugar and nucleotide sugar metabolism));00521((Streptomycin biosynthesis));00524((Butirosin and neomycin biosynthesis));01200((Carbon metabolism));04066((HIF-1 signaling pathway));04910((Insulin signaling pathway));04930((Type II diabetes…	OK	2.14876	1.60292	2.1394	0.816202	0.954213	1.0076	1.08628	0.0163	yes
XLOC_001224	Glyma.01G239500	chr1:56360299-56361262	alpha/beta-Hydrolases superfamily protein	NA	NA	OK	1.80032	2.13604	1.83879	4.27117	3.99642	3.90346	-1.08599	0.0176	yes
XLOC_027120	Glyma.18G278900	chr18:56019363-56022319	Methylenetetrahydrofolate reductase family protein	GO:0004657(proline dehydrogenase activity);GO:0006562(proline catabolic process)	00330((Arginine and proline metabolism))	OK	1.16981	0.582602	0.851241	1.94265	2.06311	1.80616	-1.08529	0.01145	yes
XLOC_016569	Glyma.15G014000	chr15:1133466-1138682	sulfate transporter 3;4	GO:0008271(secondary active sulfate transmembrane transporter activity);GO:0008272(sulfate transport);GO:0015116(sulfate transmembrane transporter activity);GO:0016020(membrane);GO:0016021(integral component of membrane);GO:0055085(transmembrane transport)	NA	OK	1.57271	1.7098	1.78477	0.931427	0.642669	0.841705	1.08435	0.01595	yes
XLOC_005603	Glyma.11G025800	chr11:1826204-1826735	NA	NA	NA	OK	6.27622	4.47619	5.05064	10.2189	13.2165	10.7054	-1.0838	0.02275	yes
XLOC_020220	Glyma.16G175100	chr16:33620729-33629506	disease resistance family protein / LRR family protein	GO:0005515(protein binding)	NA	OK	6.26828	4.40092	5.76081	7.30973	14.3669	12.1807	-1.08025	5e-05	yes
XLOC_005418	Glyma.10G290500	chr10:50865045-50866582	F-box family protein	NA	NA	OK	1.98341	1.31169	1.70812	2.54623	4.25875	3.61075	-1.07989	0.00815	yes
XLOC_033375	Glyma.20G061100	chr20:19059848-19065878	Six-hairpin glycosidases superfamily protein	GO:0004553("hydrolase activity, hydrolyzing O-glycosyl compounds");GO:0005975(carbohydrate metabolic process)	NA	OK	1.1408	0.606031	0.891532	1.97789	1.69608	1.88459	-1.07989	0.0106	yes
XLOC_028013	Glyma.19G145700	chr19:40667440-40669717	Pectin lyase-like superfamily protein	GO:0005618(cell wall);GO:0030599(pectinesterase activity);GO:0042545(cell wall modification)	NA	OK	1.72493	2.11647	1.97782	1.25578	0.591266	0.937456	1.07709	0.0364	yes
XLOC_013570	Glyma.13G238500	chr13:34885177-34887214	Protein of unknown function (DUF506)	NA	NA	OK	2.19846	2.706	2.69053	1.99608	0.498629	1.27568	1.07663	0.0348	yes
XLOC_006551	Glyma.11G207500	chr11:29491034-29495907	cysteine-rich RLK (RECEPTOR-like protein kinase) 2	GO:0004672(protein kinase activity);GO:0005524(ATP binding);GO:0006468(protein phosphorylation)	NA	OK	37.4686	32.8861	39.5367	76.5465	72.3469	83.3012	-1.07514	5e-05	yes
XLOC_025087	Glyma.18G170600,Glyma.18G170700	chr18:40097152-40099872	NA	NA	NA	OK	3.73982	8.52964	6.16465	1.92592	4.3116	2.92794	1.07413	0.04435	yes
XLOC_043338	Glyma.05G248700	chr5:42184366-42189242	NA	NA	NA	OK	0.667652	0.380336	0.57839	0.578306	1.44526	1.21749	-1.0738	0.006	yes
XLOC_038559	Glyma.04G065600	chr4:5457888-5458422	Bifunctional inhibitor/lipid-transfer protein/seed storage 2S albumin superfamily protein	NA	NA	OK	324.163	386.747	294.101	176.668	145.968	140.217	1.06865	5e-05	yes
XLOC_016765	Glyma.15G051900	chr15:4089723-4092075	Heavy metal transport/detoxification superfamily protein	GO:0030001(metal ion transport);GO:0046872(metal ion binding)	NA	OK	18.918	33.7148	28.0206	18.794	7.3839	13.3605	1.06852	0.00185	yes
XLOC_012405	Glyma.13G372200	chr13:45727050-45728811	D-3-phosphoglycerate dehydrogenase	GO:0008152(metabolic process);GO:0016597(amino acid binding);GO:0016616("oxidoreductase activity, acting on the CH-OH group of donors, NAD or NADP as acceptor");GO:0051287(NAD binding);GO:0055114(oxidation-reduction process)	00260("(Glycine, serine and threonine metabolism)");00680((Methane metabolism));01200((Carbon metabolism));01230((Biosynthesis of amino acids))	OK	1.60969	1.99959	1.72605	0.741373	1.00131	0.823172	1.06821	0.02155	yes
XLOC_031804	Glyma.02G068900	chr2:6052131-6053544	xyloglucan endotransglucosylase/hydrolase 5	GO:0004553("hydrolase activity, hydrolyzing O-glycosyl compounds");GO:0005618(cell wall);GO:0005975(carbohydrate metabolic process);GO:0006073(cellular glucan metabolic process);GO:0016762(xyloglucan:xyloglucosyl transferase activity);GO:0048046(apoplast)	NA	OK	3.42012	3.30948	3.63466	2.16344	1.12537	1.73374	1.06793	0.0203	yes
XLOC_050149	Glyma.08G152800	chr8:11760647-11761752	Leucine-rich repeat (LRR) family protein	GO:0005515(protein binding)	NA	OK	18.2093	36.8029	23.8379	15.816	8.47126	11.3852	1.06609	0.0005	yes
XLOC_005728	Glyma.11G050900	chr11:3801096-3805088	Protein phosphatase 2C family protein	GO:0004722(protein serine/threonine phosphatase activity);GO:0006470(protein dephosphorylation)	NA	OK	8.26268	7.02718	8.02861	15.4994	16.5226	16.7923	-1.06457	5e-05	yes
XLOC_018030	Glyma.15G018100	chr15:1392952-1395059	delta tonoplast integral protein	GO:0005215(transporter activity);GO:0006810(transport);GO:0016020(membrane)	NA	OK	76.6005	66.7104	69.6453	30.8995	37.7509	33.2987	1.06456	5e-05	yes
XLOC_049933	Glyma.08G109500	chr8:8398177-8399483	Chalcone and stilbene synthase family protein	GO:0008610(lipid biosynthetic process);GO:0016747("transferase activity, transferring acyl groups other than amino-acyl groups")	00941((Flavonoid biosynthesis));04712((Circadian rhythm - plant))	OK	2.49827	1.18035	1.77527	3.89705	3.9622	3.7085	-1.0628	0.01315	yes
XLOC_006639	Glyma.11G223800	chr11:31870383-31875259	DA1-related protein 2	GO:0008270(zinc ion binding)	NA	OK	1.62517	0.782991	1.29069	0.522107	0.588592	0.618308	1.06175	0.03625	yes
XLOC_036300	Glyma.03G145600	chr3:36103397-36106875	peroxidase 2	GO:0004601(peroxidase activity);GO:0006979(response to oxidative stress);GO:0020037(heme binding);GO:0055114(oxidation-reduction process)	00940((Phenylpropanoid biosynthesis))	OK	3.46784	0.440703	1.94695	1.46412	6.70684	4.06153	-1.0608	0.01355	yes
XLOC_014196	Glyma.13G363700	chr13:45040111-45042856	aspartate-glutamate racemase family	GO:0006807(nitrogen compound metabolic process);GO:0036361("racemase activity, acting on amino acids and derivatives")	NA	OK	2.06077	3.06392	2.74998	1.44832	1.06911	1.31882	1.06017	0.0326	yes
XLOC_030598	Glyma.02G138600	chr2:14362281-14363076	NA	NA	NA	OK	28.4616	38.0437	29.7632	14.6658	16.8736	14.2754	1.06	0.00145	yes
XLOC_020285	Glyma.16G191300	chr16:35372400-35375711	disease resistance family protein / LRR family protein	GO:0005515(protein binding)	NA	OK	0.81101	0.667742	0.781976	1.076	1.93461	1.6303	-1.05994	0.00305	yes
XLOC_000696	Glyma.01G133500	chr1:45366649-45368502	basic helix-loop-helix (bHLH) DNA-binding superfamily protein	GO:0046983(protein dimerization activity)	NA	OK	6.57989	6.79312	7.15752	3.9594	2.596	3.43466	1.05929	0.0433	yes
XLOC_049029	Glyma.07G203700	chr7:37291487-37295191	glutamate receptor 2.7	GO:0004970(ionotropic glutamate receptor activity);GO:0016020(membrane)	NA	OK	1.70547	1.17089	1.57613	2.53435	3.29645	3.28369	-1.05893	0.00025	yes
XLOC_008282	Glyma.12G047900	chr12:3474188-3479086	extra-large G-protein 1	GO:0003924(GTPase activity);GO:0004871(signal transducer activity);GO:0007186(G-protein coupled receptor signaling pathway);GO:0019001(guanyl nucleotide binding);GO:0031683(G-protein beta/gamma-subunit complex binding)	NA	OK	1.30513	1.20927	1.43985	2.59575	2.64819	2.99433	-1.05631	0.0005	yes
XLOC_017891	Glyma.15G267200	chr15:50352745-50359000	Plant protein of unknown function (DUF946)	NA	NA	OK	1.18668	1.51891	1.38187	0.607807	0.695426	0.664863	1.05549	0.0292	yes
XLOC_040668	Glyma.04G228200	chr4:49753840-49754473	Late embryogenesis abundant (LEA) hydroxyproline-rich glycoprotein family	NA	NA	OK	5.24472	6.37826	5.54478	2.71151	2.85823	2.67232	1.05304	0.0388	yes
XLOC_023206	-	chr17:4240935-4242197	NA	NA	NA	OK	2.0807	1.5836	1.84676	3.95232	3.64899	3.82874	-1.05188	0.02175	yes
XLOC_028190	Glyma.19G181000	chr19:43982596-43984207	NA	GO:0008152(metabolic process);GO:0008168(methyltransferase activity)	NA	OK	6.2566	11.4223	8.41461	4.72321	3.6924	4.05874	1.05186	0.0002	yes
XLOC_031234	Glyma.02G262300	chr2:44819702-44831799	Glycosyl hydrolase family 85	GO:0005737(cytoplasm);GO:0033925(mannosyl-glycoprotein endo-beta-N-acetylglucosaminidase activity)	00511((Other glycan degradation))	OK	0.939719	0.401444	0.726549	1.28662	1.32955	1.50561	-1.05122	0.00345	yes
XLOC_021301	Glyma.16G178800	chr16:33950078-33953924	heat shock protein 90.1	GO:0005524(ATP binding);GO:0006457(protein folding);GO:0006950(response to stress);GO:0051082(unfolded protein binding)	04141((Protein processing in endoplasmic reticulum));04151((PI3K-Akt signaling pathway));04612((Antigen processing and presentation));04621((NOD-like receptor signaling pathway));04626((Plant-pathogen interaction));04914((Progesterone-mediated oocyte maturation));04915((Estrogen signaling pathway));05200((Pathways in cancer));05215((Prostate cancer))	OK	5.29904	6.52231	6.7127	14.3605	11.1832	13.8965	-1.04976	5e-05	yes
XLOC_006648	Glyma.11G226200	chr11:32132275-32138979	Nucleotide-sugar transporter family protein	GO:0055085(transmembrane transport)	NA	OK	148.469	126.652	131.291	67.8367	66.4436	63.4967	1.04801	5e-05	yes
XLOC_030332	Glyma.02G086100	chr2:7499977-7510306	RNA-dependent RNA polymerase 1	GO:0003968(RNA-directed RNA polymerase activity)	NA	OK	12.1721	9.82755	12.8212	23.0323	22.4169	26.4992	-1.04742	5e-05	yes
XLOC_037054	Glyma.03G030900	chr3:3458482-3465304	cytochrome P450, family 83, subfamily B, polypeptide 1	GO:0005506(iron ion binding);GO:0016705("oxidoreductase activity, acting on paired donors, with incorporation or reduction of molecular oxygen");GO:0020037(heme binding);GO:0055114(oxidation-reduction process)	NA	OK	2.79403	2.83174	3.19685	1.65931	1.15068	1.54692	1.04725	0.0082	yes
XLOC_022843	Glyma.17G244500	chr17:39986169-39989045	P-loop containing nucleoside triphosphate hydrolases superfamily protein	GO:0008146(sulfotransferase activity)	NA	OK	1.38718	1.23103	1.46646	2.83338	2.59895	3.03049	-1.04722	0.0154	yes
XLOC_038328	Glyma.04G019500	chr4:1526033-1533572	SKU5 similar 5	GO:0005507(copper ion binding);GO:0016491(oxidoreductase activity);GO:0055114(oxidation-reduction process)	NA	OK	2.3284	2.27541	2.204	1.14927	1.07884	1.06678	1.04686	0.0136	yes
XLOC_044740	-	chr6:45970106-45972856	NA	NA	NA	OK	1.52519	1.76014	1.75094	3.26107	3.56645	3.61674	-1.04656	0.0002	yes
XLOC_000016	Glyma.01G002400	chr1:329184-331716	Phospholipase A2 family protein	GO:0004623(phospholipase A2 activity);GO:0005509(calcium ion binding);GO:0016042(lipid catabolic process)	00564((Glycerophospholipid metabolism));00565((Ether lipid metabolism));00590((Arachidonic acid metabolism));00591((Linoleic acid metabolism));00592((alpha-Linolenic acid metabolism));04014((Ras signaling pathway));04270((Vascular smooth muscle contraction));04972((Pancreatic secretion));04975((Fat digestion and absorption))	OK	10.5369	17.0087	13.8018	6.46896	6.93227	6.6829	1.04631	0.01305	yes
XLOC_016826	Glyma.15G063700	chr15:4860370-4862414	NA	NA	NA	OK	29.7538	18.462	24.8861	13.0536	10.2922	12.0597	1.04514	0.00565	yes
XLOC_016966	Glyma.15G090500	chr15:6965135-6968001	NA	NA	NA	OK	4.10225	3.49226	4.04048	6.63368	8.8651	8.3342	-1.04452	0.00285	yes
XLOC_027307	Glyma.19G015000	chr19:1451725-1454281	cytochrome P450, family 82, subfamily C, polypeptide 4	GO:0005506(iron ion binding);GO:0016705("oxidoreductase activity, acting on paired donors, with incorporation or reduction of molecular oxygen");GO:0020037(heme binding);GO:0055114(oxidation-reduction process)	NA	OK	7.0685	7.5165	8.02104	12.7582	17.2614	16.522	-1.04253	5e-05	yes
XLOC_021359	Glyma.16G187400	chr16:34979867-34982555	disease resistance family protein / LRR family protein	GO:0005515(protein binding)	NA	OK	0.536705	0.40721	0.509007	0.785784	1.11072	1.0482	-1.04215	0.023	yes
XLOC_051561	Glyma.08G053600	chr8:4149648-4150410	Pathogenesis-related thaumatin superfamily protein	NA	NA	OK	7.37215	9.46852	6.50957	3.33605	5.0042	3.16154	1.04193	0.0234	yes
XLOC_044334	Glyma.06G193500	chr6:17164034-17165617	glutathione S-transferase tau 9	GO:0005515(protein binding)	00480((Glutathione metabolism));00980((Metabolism of xenobiotics by cytochrome P450));00982((Drug metabolism - cytochrome P450));05204((Chemical carcinogenesis))	OK	2.34942	2.04291	2.33972	3.66425	5.26621	4.81635	-1.0416	0.0292	yes
XLOC_021186	Glyma.16G154200	chr16:31463441-31469566	syntaxin of plants 131	GO:0005515(protein binding);GO:0016020(membrane)	04130((SNARE interactions in vesicular transport));04721((Synaptic vesicle cycle))	OK	2.9578	2.30622	2.96646	1.80814	0.863987	1.44481	1.03787	0.02895	yes
XLOC_028358	Glyma.19G213400	chr19:46681997-46685076	Pectin lyase-like superfamily protein	NA	NA	OK	0.976331	1.52852	1.41145	0.867532	0.431632	0.687611	1.03751	0.0256	yes
XLOC_016868	Glyma.15G072800	chr15:5579875-5581632	fatty acid desaturase family protein	GO:0006629(lipid metabolic process)	00600((Sphingolipid metabolism));04071((Sphingolipid signaling pathway))	OK	3.04014	2.96441	2.94018	1.237	1.69696	1.43416	1.03569	0.03785	yes
XLOC_023963	Glyma.17G214900	chr17:36078147-36082165	Protein kinase superfamily protein	GO:0004672(protein kinase activity);GO:0006468(protein phosphorylation);GO:0030247(polysaccharide binding)	NA	OK	1.44654	1.42733	1.7527	2.28019	3.45204	3.59098	-1.0348	0.0014	yes
XLOC_020947	Glyma.16G102400	chr16:20761870-20767986	Sec14p-like phosphatidylinositol transfer family protein	NA	NA	OK	1.15702	1.65162	1.69475	1.18199	0.367715	0.827349	1.0345	0.01005	yes
XLOC_031725	Glyma.02G053600	chr2:4889743-4892211	cytochrome BC1 synthesis	GO:0005524(ATP binding)	NA	OK	29.3888	22.2589	25.0908	54.7303	52.5259	51.3506	-1.03322	5e-05	yes
XLOC_019335	Glyma.16G007700	chr16:651914-652544	germin-like protein 1	NA	NA	OK	90.1441	95.002	83.7582	52.38	34.1829	40.9312	1.03303	5e-05	yes
XLOC_033232	Glyma.20G033900	chr20:4645445-4647577	expansin A15	NA	NA	OK	6.72204	11.0382	8.21991	5.46846	2.68889	4.01827	1.03255	0.0028	yes
XLOC_044331	Glyma.06G192600	chr6:17015498-17027954	end binding protein 1B	GO:0008017(microtubule binding)	NA	OK	3.55859	3.21245	3.75111	1.66267	1.65953	1.83446	1.03196	0.0217	yes
XLOC_025347	Glyma.18G219700	chr18:50651691-50656292	cysteine-rich RLK (RECEPTOR-like protein kinase) 23	GO:0004672(protein kinase activity);GO:0006468(protein phosphorylation)	NA	OK	0.807016	0.39998	0.640932	1.11221	1.26842	1.31048	-1.03185	0.00935	yes
XLOC_023278	-	chr17:5416514-5419506	NA	NA	NA	OK	1.38391	1.6935	1.81263	0.813794	0.717224	0.886707	1.03156	0.03105	yes
XLOC_055625	Glyma.09G223700	chr9:44873470-44877125	phosphate starvation-induced gene 3	GO:0016021(integral component of membrane);GO:0055085(transmembrane transport)	NA	OK	37.4355	26.6277	34.4333	13.3341	17.276	16.8471	1.03131	5e-05	yes
XLOC_024414	Glyma.18G044800	chr18:3854112-3856951	NA	NA	NA	OK	3.10835	2.18322	2.71409	5.74291	5.02648	5.54487	-1.03069	0.00185	yes
XLOC_005451	-	chr10:51371645-51372085	NA	NA	NA	OK	288.308	260.975	288.97	162.338	109.211	141.477	1.03036	5e-05	yes
XLOC_025346	Glyma.18G219600	chr18:50644136-50650595	cysteine-rich RLK (RECEPTOR-like protein kinase) 23	GO:0004672(protein kinase activity);GO:0006468(protein phosphorylation)	NA	OK	0.987669	0.768275	0.918228	1.44527	2.19181	1.87532	-1.03021	0.00345	yes
XLOC_014600	Glyma.14G068000	chr14:5697905-5699683	expansin A4	NA	NA	OK	5.69335	5.41192	4.5516	2.46343	3.19692	2.23084	1.02878	0.0473	yes
XLOC_023889	Glyma.17G200700	chr17:31912282-31918041	Protein of unknown function (DUF1997)	NA	NA	OK	9.60956	7.98538	9.84734	5.2011	3.65703	4.8274	1.02849	0.008	yes
XLOC_047943	Glyma.07G258100	chr7:43408095-43409498	NA	NA	NA	OK	6.63819	6.33305	7.00181	3.07466	3.22527	3.43254	1.02845	0.03685	yes
XLOC_010650	Glyma.13G029200	chr13:8614002-8619102	serine carboxypeptidase-like 40	GO:0004185(serine-type carboxypeptidase activity);GO:0006508(proteolysis)	NA	OK	86.0692	54.5898	75.3966	137.647	143.052	153.788	-1.02837	5e-05	yes
XLOC_018458	Glyma.15G108400,Glyma.15G108600	chr15:8534476-8540110	glyoxalase I homolog	NA	00620((Pyruvate metabolism));04011((MAPK signaling pathway - yeast))	OK	293.95	249.981	303.91	95.5975	162.243	148.999	1.02835	5e-05	yes
XLOC_007352	Glyma.11G117100	chr11:8899352-8902125	basic helix-loop-helix (bHLH) DNA-binding superfamily protein	GO:0046983(protein dimerization activity)	NA	OK	5.1167	8.05927	6.83753	4.35259	2.27148	3.35256	1.02821	0.00105	yes
XLOC_015338	Glyma.14G205100	chr14:47021768-47026822	Kinase interacting (KIP1-like) family protein	NA	NA	OK	0.623374	0.824357	0.896916	0.291762	0.427588	0.439819	1.02806	0.04115	yes
XLOC_020756	Glyma.16G064200	chr16:6333122-6337101	Leucine-rich repeat receptor-like protein kinase family protein	GO:0004672(protein kinase activity);GO:0005515(protein binding);GO:0005524(ATP binding);GO:0006468(protein phosphorylation)	NA	OK	13.5214	10.8585	13.6115	23.1315	25.9989	27.7141	-1.0258	5e-05	yes
XLOC_038359	Glyma.04G025000	chr4:1991155-1998539	glycosyl hydrolase 9B7	GO:0004553("hydrolase activity, hydrolyzing O-glycosyl compounds");GO:0005975(carbohydrate metabolic process)	NA	OK	11.8861	16.9746	14.9357	7.65663	6.57204	7.33665	1.02557	0.0001	yes
XLOC_055742	Glyma.09G248400	chr9:46970553-46975426	NAD(P)-binding Rossmann-fold superfamily protein	NA	NA	OK	5.46434	5.20852	5.38318	2.14438	3.14661	2.64507	1.02516	0.01845	yes
XLOC_016663	Glyma.15G031400,Glyma.15G031500	chr15:2525376-2534779	beta glucosidase 15;NAD(P)-binding Rossmann-fold superfamily protein	GO:0004553("hydrolase activity, hydrolyzing O-glycosyl compounds");GO:0005975(carbohydrate metabolic process)	00460((Cyanoamino acid metabolism));00500((Starch and sucrose metabolism));00940((Phenylpropanoid biosynthesis))	OK	1.28713	3.07184	2.59124	1.88658	0.508343	1.27371	1.0246	0.00855	yes
XLOC_029378	Glyma.19G159900	chr19:42082446-42086700	ATPase E1-E2 type family protein / haloacid dehalogenase-like hydrolase family protein	GO:0000166(nucleotide binding);GO:0046872(metal ion binding)	NA	OK	4.10703	2.99095	3.99597	6.33342	7.67311	8.12632	-1.02406	5e-05	yes
XLOC_008290	Glyma.12G049700	chr12:3564541-3572727	P-loop containing nucleoside triphosphate hydrolases superfamily protein	GO:0005634(nucleus);GO:0042254(ribosome biogenesis)	03008((Ribosome biogenesis in eukaryotes))	OK	0.35538	0.308393	0.392131	0.866387	0.53812	0.796491	-1.02232	0.0118	yes
XLOC_016044	Glyma.14G126200	chr14:20010649-20016329	Protein of unknown function, DUF642	NA	NA	OK	56.5714	79.1824	61.3079	43.248	20.5783	30.2018	1.02144	5e-05	yes
XLOC_014091	Glyma.13G341500	chr13:43325403-43326510	Leucine-rich repeat (LRR) family protein	GO:0005515(protein binding)	NA	OK	44.7796	78.3622	46.0447	36.6373	14.1075	22.6841	1.02136	5e-05	yes
XLOC_052242	Glyma.08G197700	chr8:15950392-15957515	Leucine-rich repeat transmembrane protein kinase protein	GO:0004672(protein kinase activity);GO:0006468(protein phosphorylation)	NA	OK	14.8885	8.87684	13.2685	24.0613	22.7852	26.9321	-1.02132	5e-05	yes
XLOC_044359	Glyma.06G199000	chr6:18175030-18177887	Protein of unknown function (DUF1997)	NA	NA	OK	4.04522	6.89345	5.35667	2.63131	2.58306	2.64033	1.02062	0.0485	yes
XLOC_009728	Glyma.12G093700,Glyma.12G093800	chr12:7675304-7683237	hydroxyproline-rich glycoprotein family protein;NIMA (never in mitosis, gene A)-related 6	GO:0004672(protein kinase activity);GO:0005524(ATP binding);GO:0006468(protein phosphorylation)	NA	OK	1.77087	1.26781	1.42526	3.99944	1.69372	2.89003	-1.01986	0.047	yes
XLOC_004223	Glyma.10G046900	chr10:4209941-4213059	NA	NA	NA	OK	2.72723	1.74067	2.35468	4.85583	4.24316	4.77057	-1.01863	0.0323	yes
XLOC_023722	Glyma.17G165200	chr17:14890668-14894537	natural resistance-associated macrophage protein 3	GO:0005215(transporter activity);GO:0006810(transport);GO:0016020(membrane)	04142((Lysosome));04978((Mineral absorption))	OK	7.05654	4.08808	5.68219	7.75935	14.6056	11.5056	-1.01782	5e-05	yes
XLOC_049222	Glyma.07G244200	chr7:42376512-42378980	Pectin lyase-like superfamily protein	NA	NA	OK	5.72098	5.18879	5.82944	3.02791	2.40829	2.87932	1.01763	0.00115	yes
XLOC_044801	Glyma.06G283800	chr6:47191178-47195535	TRICHOME BIREFRINGENCE-LIKE 39	NA	NA	OK	2.13932	2.96	2.66751	2.10013	0.506154	1.3185	1.01659	0.03525	yes
XLOC_055000	-	chr9:16606954-16608377	NA	NA	NA	OK	0.551832	0.55375	0.677417	1.16201	1.21406	1.37012	-1.01618	0.0475	yes
XLOC_022872	Glyma.17G249800	chr17:40484825-40486505	Protein of unknown function (DUF1195)	NA	NA	OK	13.547	20.6004	17.3092	16.4397	52.7586	35.006	-1.01607	0.00075	yes
XLOC_055691	Glyma.09G236800	chr9:45898878-45899502	Calcium-binding EF-hand family protein	NA	04014((Ras signaling pathway));04015((Rap1 signaling pathway));04020((Calcium signaling pathway));04022((cGMP - PKG signaling pathway));04024((cAMP signaling pathway));04070((Phosphatidylinositol signaling system));04114((Oocyte meiosis));04261((Adrenergic signaling in cardiomyocytes));04270((Vascular smooth muscle contraction));04626((Plant-pathogen interaction));04713((Circadian entrainment));0…	OK	9.79437	5.83581	8.06699	13.3346	17.8077	16.2812	-1.01311	0.0017	yes
XLOC_034893	Glyma.20G112200	chr20:35420729-35429929	NA	NA	NA	OK	4.53196	3.19699	4.22113	2.42292	1.46328	2.09205	1.01271	0.0288	yes
XLOC_052041	Glyma.08G154600	chr8:11925554-11935903	NA	NA	NA	OK	12.7217	10.599	11.6314	7.4893	4.45041	5.76971	1.01145	0.0013	yes
XLOC_055557	Glyma.09G210400	chr9:43450723-43454330	NB-ARC domain-containing disease resistance protein	GO:0043531(ADP binding)	04626((Plant-pathogen interaction))	OK	1.08633	0.852537	1.0917	2.19184	1.74302	2.1989	-1.0102	0.00155	yes
XLOC_045779	Glyma.06G158800	chr6:13085838-13087200	Eukaryotic aspartyl protease family protein	GO:0004190(aspartic-type endopeptidase activity);GO:0006508(proteolysis)	NA	OK	4.94973	2.475	3.73096	4.6885	10.2423	7.50132	-1.0076	0.0008	yes
XLOC_020109	Glyma.16G156100	chr16:31629403-31635388	leucine-rich repeat transmembrane protein kinase family protein	GO:0004672(protein kinase activity);GO:0005515(protein binding);GO:0005524(ATP binding);GO:0006468(protein phosphorylation)	NA	OK	2.51808	2.06615	2.50504	4.98134	4.24159	5.03618	-1.0075	5e-05	yes
XLOC_047798	Glyma.07G227200	chr7:40487208-40491145	WRKY DNA-binding protein 3	GO:0003700(sequence-specific DNA binding transcription factor activity);GO:0006355("regulation of transcription, DNA-templated");GO:0043565(sequence-specific DNA binding)	NA	OK	6.68112	5.26749	6.34094	10.5064	13.4169	12.7447	-1.00713	0.00015	yes
XLOC_017946	Glyma.15G002200	chr15:220780-222879	GA requiring 3	GO:0005506(iron ion binding);GO:0016705("oxidoreductase activity, acting on paired donors, with incorporation or reduction of molecular oxygen");GO:0020037(heme binding);GO:0055114(oxidation-reduction process)	00904((Diterpenoid biosynthesis))	OK	4.21912	5.00566	5.27023	2.13419	2.49339	2.62237	1.00699	0.00135	yes
XLOC_032508	Glyma.02G206900	chr2:39175529-39177835	Transducin/WD40 repeat-like superfamily protein	NA	03013((RNA transport))	OK	2.05976	2.9299	2.06565	5.66416	3.72907	4.14718	-1.00554	0.02385	yes
XLOC_029185	Glyma.19G122200	chr19:38039637-38043792	NA	NA	NA	OK	3.52508	3.67255	3.06736	1.81149	1.79356	1.52795	1.0054	0.0435	yes
XLOC_015419	Glyma.14G222700	chr14:48795033-48800429	Prolyl oligopeptidase family protein	GO:0004252(serine-type endopeptidase activity);GO:0006508(proteolysis);GO:0008236(serine-type peptidase activity);GO:0070008(serine-type exopeptidase activity)	04614((Renin-angiotensin system))	OK	4.77733	2.95608	4.1791	11.0972	4.81619	8.38817	-1.00516	5e-05	yes
XLOC_050394	Glyma.08G198000,Glyma.08G198100	chr8:15982184-16001365	root hair specific 16;Leucine-rich repeat transmembrane protein kinase protein	GO:0004672(protein kinase activity);GO:0005515(protein binding);GO:0006468(protein phosphorylation)	NA	OK	5.72	3.52596	5.08685	9.49721	8.75439	10.2049	-1.00441	0.00085	yes
XLOC_041922	Glyma.05G216400	chr5:39673523-39678690	glycosyl hydrolase 9C2	GO:0004553("hydrolase activity, hydrolyzing O-glycosyl compounds");GO:0005975(carbohydrate metabolic process);GO:0030246(carbohydrate binding)	NA	OK	6.22055	11.9855	8.75663	5.09354	3.86987	4.36634	1.00395	0.0007	yes
XLOC_007304	Glyma.11G107600	chr11:8210982-8217327	glycosyl hydrolase family 35 protein	GO:0004553("hydrolase activity, hydrolyzing O-glycosyl compounds");GO:0005975(carbohydrate metabolic process);GO:0030246(carbohydrate binding)	NA	OK	1.55568	1.75557	1.73785	1.03288	0.634709	0.866557	1.00394	0.0213	yes
XLOC_003892	Glyma.10G276700	chr10:49908395-49910192	Major facilitator superfamily protein	GO:0016021(integral component of membrane);GO:0055085(transmembrane transport)	NA	OK	2.37942	2.35599	2.38738	4.13911	5.36136	4.78777	-1.00392	0.0006	yes
XLOC_015273	Glyma.14G194400	chr14:45951811-45954502	Pentatricopeptide repeat (PPR-like) superfamily protein	NA	NA	OK	0.658766	0.43013	0.638858	0.407278	0.164132	0.318829	1.00271	0.0424	yes
XLOC_025656	-	chr18:56193538-56194768	NA	NA	NA	OK	2.23936	1.83225	2.34065	2.98129	4.78365	4.6897	-1.00258	0.0065	yes
XLOC_052643	Glyma.08G286000	chr8:39577203-39579558	Zinc finger (CCCH-type/C3HC4-type RING finger) family protein	GO:0046872(metal ion binding)	NA	OK	1.5701	0.96551	1.41207	2.22426	2.64579	2.82847	-1.0022	0.0125	yes
XLOC_044079	Glyma.06G143300	chr6:11662421-11664148	expansin A8	NA	NA	OK	147.058	161.234	149.575	93.6211	58.5853	74.7654	1.00042	5e-05	yes
XLOC_053550	Glyma.09G098400	chr9:17246240-17251092	BTB and TAZ domain protein 1	GO:0003712(transcription cofactor activity);GO:0004402(histone acetyltransferase activity);GO:0005634(nucleus);GO:0006355("regulation of transcription, DNA-templated");GO:0008270(zinc ion binding)	NA	OK	1.65508	0	0.829738	0	0	0	inf	0.0647	no
XLOC_029615	Glyma.19G207900	chr19:46291263-46295302	Phototropic-responsive NPH3 family protein	GO:0005515(protein binding)	NA	OK	0	0	0	1.36538	0	0.680623	-inf	0.09395	no
XLOC_019008	Glyma.15G219700	chr15:38447266-38462436	NA	NA	NA	OK	0	0	0	1.46927	0	0.731692	-inf	0.10165	no
XLOC_001665	Glyma.01G085200	chr1:25198730-25200053	hydroxyproline-rich glycoprotein family protein	NA	NA	OK	0	1.74587	0.851453	0	0	0	inf	0.1038	no
XLOC_004540	Glyma.10G108800	chr10:24976099-24976654	hydroxymethylglutaryl-CoA synthase / HMG-CoA synthase / 3-hydroxy-3-methylglutaryl coenzyme A synthase	GO:0004421(hydroxymethylglutaryl-CoA synthase activity);GO:0008299(isoprenoid biosynthetic process)	NA	OK	0	2.0753	1.23187	0	0	0	inf	0.10635	no
XLOC_001523	Glyma.01G055700	chr1:7212983-7213338	HCO3- transporter family	GO:0005452(inorganic anion exchanger activity);GO:0006820(anion transport);GO:0016020(membrane)	NA	OK	0	0	0	9.52297	0	4.74543	-inf	0.10815	no
XLOC_013682	Glyma.13G260700	chr13:36469908-36472863	NA	NA	NA	OK	0	0	0	6.58775	0	3.29807	-inf	0.10815	no
XLOC_025708	Glyma.18G290700	chr18:56968417-56970185	NA	NA	NA	OK	0	0	0	0	5.3269	3.14296	-inf	0.1097	no
XLOC_027698	Glyma.19G087200	chr19:31109795-31113400	Uncharacterised protein family (UPF0041)	GO:0005743(mitochondrial inner membrane);GO:0006850(mitochondrial pyruvate transport)	NA	OK	0	0	0	0	1.48539	0.659062	-inf	0.1097	no
XLOC_019655	Glyma.16G071700	chr16:7205419-7207378	LOB domain-containing protein 25	NA	NA	OK	0	0	0	2.13572	0	1.06766	-inf	0.11	no
XLOC_031807	Glyma.02G069600	chr2:6125871-6126691	TatD related DNase	GO:0016888("endodeoxyribonuclease activity, producing 5'-phosphomonoesters")	NA	OK	0	0	0	1.64077	0	0.820865	-inf	0.1141	no
XLOC_036752	Glyma.03G233900	chr3:43459074-43463889	phloem protein 2-B15	GO:0005515(protein binding)	NA	OK	0	0	0	4.50602	0	2.25741	-inf	0.11565	no
XLOC_050251	Glyma.08G171400	chr8:13628642-13629184	NA	NA	NA	OK	0	0	0	0	14.7054	6.67741	-inf	0.1171	no
XLOC_053678	Glyma.09G120500	chr9:28954915-28960521	NA	NA	NA	OK	0	0	0	0	8.31849	4.086	-inf	0.11715	no
XLOC_010235	Glyma.12G195200	chr12:35670646-35671634	Homeodomain-like superfamily protein	NA	NA	OK	0	8.62418	4.08759	0	0	0	inf	0.1174	no
XLOC_014531	Glyma.14G055600	chr14:4418097-4418826	NA	NA	NA	OK	0	1.64842	1.23197	0	0	0	inf	0.11815	no
XLOC_024759	Glyma.18G109000	chr18:12546074-12548416	NA	NA	NA	OK	0	0	0	0	2.69567	1.25736	-inf	0.12155	no
XLOC_010041	Glyma.12G154100	chr12:23942660-23944162	cytochrome P450, family 704, subfamily A, polypeptide 2	NA	NA	OK	1.46085	0	0.730451	0	0	0	inf	0.1219	no
XLOC_045121	Glyma.06G020000	chr6:1519743-1521314	NA	NA	NA	OK	42.7873	0	21.3162	0	0	0	inf	0.1228	no
XLOC_042413	Glyma.05G064400	chr5:6290887-6302150	NA	NA	NA	OK	0	2.73027	1.01972	0	0	0	inf	0.1237	no
XLOC_017022	Glyma.15G101200	chr15:7893317-7895318	Mo25 family protein	NA	NA	OK	3.86418	0	1.92113	0	0	0	inf	0.12465	no
XLOC_018518	Glyma.15G122200	chr15:9671245-9672145	Copper transport protein family	GO:0030001(metal ion transport);GO:0046872(metal ion binding)	NA	OK	0	0	0	0	8.93739	4.92997	-inf	0.12455	no
XLOC_054717	Glyma.09G043400	chr9:3712562-3713444	drought-induced 21	GO:0006950(response to stress)	NA	OK	0	2.22442	0.87884	0	0	0	inf	0.12445	no
XLOC_013364	Glyma.13G198100	chr13:31188896-31190245	NA	NA	NA	OK	0	0	0	81.4676	235.329	163.587	-inf	0.13435	no
XLOC_024081	Glyma.17G242700	chr17:39854560-39855653	NA	NA	NA	OK	0	0	0	93.1975	270.274	169.581	-inf	0.15515	no
XLOC_044559	Glyma.06G237500	chr6:38731982-38738260	NA	NA	NA	OK	3.39996	0	1.69395	0	0	0	inf	0.15725	no
XLOC_022753	Glyma.17G229200	chr17:38419083-38428996	NA	NA	NA	OK	0	0	0	2.84174	4.31548	4.00172	-inf	0.181	no
XLOC_008261	Glyma.12G044300	chr12:3205316-3212337	NA	NA	NA	OK	11.7617	15.5811	15.2447	0	0	0	inf	0.18445	no
XLOC_011342	Glyma.13G163800	chr13:27896036-27898271	NA	NA	NA	OK	0	0	0	2.18746	3.6218	3.21047	-inf	0.1843	no
XLOC_046920	Glyma.07G063200	chr7:5596567-5599044	NA	NA	NA	OK	0	0	0	0.861195	2.60345	1.99742	-inf	0.1989	no
XLOC_028565	Glyma.19G253700	chr19:49870929-49875667	NA	NA	NA	OK	18.9546	0	9.43872	0	0	0	inf	0.2051	no
XLOC_047378	Glyma.07G149100	chr7:17917041-17924215	NA	NA	NA	OK	5.58804	14.8256	9.59091	0	0	0	inf	0.2085	no
XLOC_044201	Glyma.06G168800	chr6:14104435-14111810	NA	NA	NA	OK	3.25055	5.80742	5.25778	0	0	0	inf	0.2113	no
XLOC_015768	Glyma.14G073900	chr14:6182448-6194147	NA	NA	NA	OK	0	0	0	0	2.92156	1.50131	-inf	0.2117	no
XLOC_022876	Glyma.17G250600	chr17:40540960-40547600	NA	NA	NA	OK	3.33664	1.44037	2.26615	0	0	0	inf	0.2117	no
XLOC_018911	Glyma.15G203200	chr15:25803098-25803896	NA	NA	NA	OK	5.62104	0	2.81792	0	0	0	inf	0.21395	no
XLOC_027564	Glyma.19G064400	chr19:15268144-15272346	NA	NA	NA	OK	6.83324	12.02	9.65896	0	0	0	inf	0.21635	no
XLOC_003196	Glyma.10G140600	chr10:37382484-37397290	NA	NA	NA	OK	0	0	0	13.9479	26.1306	20.5483	-inf	0.22455	no
XLOC_016505	Glyma.15G000500	chr15:50787-54439	NA	NA	NA	OK	0	0	0	108.055	211.887	156.757	-inf	0.2246	no
XLOC_017799	Glyma.15G250000	chr15:47665568-47672356	NA	NA	NA	OK	0	0	0	0	2.0525	1.37503	-inf	0.22885	no
XLOC_055116	Glyma.09G123900	chr9:30003286-30006721	NA	NA	NA	OK	10.4182	0	5.17667	0	0	0	inf	0.23005	no
XLOC_051264	Glyma.08G362300	chr8:47371951-47377384	NA	NA	NA	OK	0	0	0	6.12831	6.54683	6.28579	-inf	0.232	no
XLOC_019298	Glyma.16G000900	chr16:60068-65963	NA	NA	NA	OK	12.0569	10.4184	9.75476	0	0	0	inf	0.23285	no
XLOC_041725	Glyma.05G174500	chr5:36337653-36341890	NA	NA	NA	OK	0	0	0	0	7.81031	3.95752	-inf	0.2323	no
XLOC_001100	Glyma.01G214900	chr1:54571496-54578138	NA	NA	NA	OK	0	0	0	0	26.0829	13.5598	-inf	0.2475	no
XLOC_002712	Glyma.10G044500	chr10:3976606-3979707	NA	NA	NA	OK	0	0	0	0	26.1132	13.5623	-inf	0.24665	no
XLOC_005612	Glyma.11G027300	chr11:1963572-1970315	NA	NA	NA	OK	4.51277	0	2.25843	0	0	0	inf	0.2468	no
XLOC_006024	Glyma.11G107400	chr11:8182099-8188392	NA	NA	NA	OK	3.09797	0	1.54401	0	0	0	inf	0.24835	no
XLOC_009022	Glyma.12G195100	chr12:35666221-35669287	NA	NA	NA	OK	0	0	0	0	1779.76	889.879	-inf	0.2448	no
XLOC_011478	Glyma.13G188500	chr13:30213717-30218817	NA	NA	NA	OK	0	0	0	0	29.6206	13.5598	-inf	0.2448	no
XLOC_011718	Glyma.13G235700	chr13:34619755-34633052	NA	NA	NA	OK	11.3307	0	5.62396	0	0	0	inf	0.24255	no
XLOC_011850	Glyma.13G262300	chr13:36591803-36595824	NA	NA	NA	OK	0	0	0	0	1.77609	0.823474	-inf	0.23975	no
XLOC_012203	Glyma.13G333600	chr13:42756163-42759845	NA	NA	NA	OK	16.9735	0	8.47267	0	0	0	inf	0.23625	no
XLOC_014888	Glyma.14G126400	chr14:20159587-20162426	NA	NA	NA	OK	11.0849	4.86204	8.40433	0	0	0	inf	0.244	no
XLOC_015001	Glyma.14G147400	chr14:31405761-31412757	NA	NA	NA	OK	0	0	0	12.5284	11.1573	12.2605	-inf	0.24015	no
XLOC_016718	Glyma.15G042800	chr15:3359906-3367761	NA	NA	NA	OK	0	0	0	0	22.9785	13.5601	-inf	0.24855	no
XLOC_016969	Glyma.15G090900	chr15:6973971-6975295	NA	NA	NA	OK	0	0	0	0	19.8163	10.5261	-inf	0.24765	no
XLOC_017847	Glyma.15G259700	chr15:49206957-49211263	NA	NA	NA	OK	0	0	0	0	11.7792	6.01723	-inf	0.2459	no
XLOC_019661	Glyma.16G072500	chr16:7292431-7294705	NA	NA	NA	OK	0	0	0	0	552.429	287.384	-inf	0.2479	no
XLOC_021593	Glyma.17G013100	chr17:992225-994594	NA	NA	NA	OK	0	0	0	0	1.65538	0.864063	-inf	0.23645	no
XLOC_021999	Glyma.17G090700	chr17:7067062-7072002	NA	NA	NA	OK	0	0	0	0	88.7097	40.9635	-inf	0.24275	no
XLOC_022069	Glyma.17G104900	chr17:8237725-8245376	NA	NA	NA	OK	0	0	0	0	23.9578	11.2033	-inf	0.23905	no
XLOC_022426	Glyma.17G168500	chr17:15563285-15568763	NA	NA	NA	OK	1.86301	0	0.928087	0	0	0	inf	0.24315	no
XLOC_024660	Glyma.18G092100	chr18:9236591-9241532	NA	NA	NA	OK	3.01866	0	1.50593	0	0	0	inf	0.2362	no
XLOC_025504	Glyma.18G250800	chr18:53701492-53705784	NA	NA	NA	OK	2.33566	0	1.16889	0	0	0	inf	0.2494	no
XLOC_025800	Glyma.18G005900	chr18:440685-442788	NA	NA	NA	OK	0	0	0	5.57116	19.532	11.744	-inf	0.23645	no
XLOC_026633	Glyma.18G179900	chr18:43340376-43350548	NA	NA	NA	OK	0	0	0	0	10.8337	5.4381	-inf	0.24705	no
XLOC_027588	Glyma.19G068900	chr19:21395311-21402752	NA	NA	NA	OK	7.2572	6.39164	6.73813	0	0	0	inf	0.24765	no
XLOC_030133	Glyma.02G043600	chr2:4058051-4060931	NA	NA	NA	OK	21.044	0	10.5055	0	0	0	inf	0.24545	no
XLOC_030690	Glyma.02G158300	chr2:17305599-17311069	NA	NA	NA	OK	0	0	0	5.94536	10.4894	7.46134	-inf	0.24365	no
XLOC_031319	Glyma.02G280900	chr2:46313400-46318180	NA	NA	NA	OK	21.6186	0	10.7235	0	0	0	inf	0.2439	no
XLOC_033057	Glyma.20G003200	chr20:287996-292392	NA	NA	NA	OK	20.7676	0	10.3247	0	0	0	inf	0.23535	no
XLOC_033470	Glyma.20G079800	chr20:29608025-29627235	NA	NA	NA	OK	0	0	0	1.24233	1.87581	1.5303	-inf	0.24265	no
XLOC_033877	Glyma.20G157400	chr20:39627840-39630615	NA	NA	NA	OK	31.8181	0	15.8467	0	0	0	inf	0.24625	no
XLOC_034805	Glyma.20G093800	chr20:33694250-33696586	NA	NA	NA	OK	111.261	0	55.6379	0	0	0	inf	0.23845	no
XLOC_036359	Glyma.03G157500	chr3:37279503-37284016	NA	NA	NA	OK	19.5632	0	9.7063	0	0	0	inf	0.2393	no
XLOC_038443	Glyma.04G042800	chr4:3445210-3449437	NA	NA	NA	OK	0	0	0	0	12.7295	5.4381	-inf	0.23365	no
XLOC_038716	Glyma.04G095400	chr4:8481429-8491303	NA	NA	NA	OK	0	0	0	0	5.69489	2.1258	-inf	0.24745	no
XLOC_039293	Glyma.04G203900	chr4:47641501-47654546	NA	NA	NA	OK	12.1662	0	6.0851	0	0	0	inf	0.25035	no
XLOC_041889	Glyma.05G210200	chr5:39207019-39210636	NA	NA	NA	OK	0	0	0	1.0633	1.61567	1.48361	-inf	0.24105	no
XLOC_043574	Glyma.06G047500	chr6:3584462-3590048	NA	NA	NA	OK	0	0	0	0	1.43753	0.78571	-inf	0.24965	no
XLOC_044064	Glyma.06G140700	chr6:11467343-11475570	NA	NA	NA	OK	1.47634	0	0.7352	0	0	0	inf	0.2432	no
XLOC_044274	Glyma.06G183200	chr6:15760153-15766543	NA	NA	NA	OK	11.0059	0	5.50047	0	0	0	inf	0.2466	no
XLOC_044921	Glyma.06G306600	chr6:49546667-49548494	NA	NA	NA	OK	0	0	0	0	24.9607	13.5598	-inf	0.24725	no
XLOC_045007	Glyma.06G323300	chr6:51114460-51120100	NA	NA	NA	OK	38.8989	0	19.5076	0	0	0	inf	0.2475	no
XLOC_045410	Glyma.06G079100	chr6:6090217-6093652	NA	NA	NA	OK	0	0	0	0	12.3185	7.44148	-inf	0.23865	no
XLOC_045932	Glyma.06G189800	chr6:16634463-16639833	NA	NA	NA	OK	326.494	0	163.125	0	0	0	inf	0.2463	no
XLOC_046545	Glyma.06G315800	chr6:50489397-50496283	NA	NA	NA	OK	2.12202	0	1.05303	0	0	0	inf	0.24095	no
XLOC_049870	Glyma.08G096400	chr8:7388523-7392623	NA	NA	NA	OK	0	0	0	1.1972	3.60371	2.24592	-inf	0.2491	no
XLOC_050503	Glyma.08G217300	chr8:17629611-17633995	NA	NA	NA	OK	0	0	0	0	5.7737	2.89368	-inf	0.24545	no
XLOC_051029	Glyma.08G315700	chr8:43556904-43559319	NA	NA	NA	OK	0	0	0	0	12.0067	6.01723	-inf	0.2473	no
XLOC_052988	Glyma.08G356400	chr8:46884612-46889694	NA	NA	NA	OK	0	0	0	0	15.2892	8.3205	-inf	0.24525	no
XLOC_053208	Glyma.09G030200	chr9:2489606-2495032	NA	NA	NA	OK	0	0	0	0	20.9431	13.5598	-inf	0.24275	no
XLOC_016917	Glyma.15G081700	chr15:6236157-6241017	NA	NA	NA	OK	0	0	0	0	12.0136	7.45853	-inf	0.25185	no
XLOC_017845	Glyma.15G259300	chr15:49151219-49155413	NA	NA	NA	OK	0	0	0	0	5.33347	2.67032	-inf	0.2525	no
XLOC_010988	Glyma.13G093200	chr13:20812861-20820977	NA	NA	NA	OK	0	0	0	0	6.54691	3.42179	-inf	0.25405	no
XLOC_000163	Glyma.01G030700	chr1:3202791-3206067	NA	NA	NA	OK	9.97837	0	4.97841	0	0	0	inf	0.25475	no
XLOC_050728	Glyma.08G259600	chr8:23425212-23431613	Ycf1 protein	NA	NA	OK	14.4236	0	7.15572	0	0	0	inf	0.2618	no
XLOC_000002	Glyma.01G000500	chr1:90173-95975	NA	NA	NA	NOTEST	1.42607	0	0.714929	0	0	0	inf	1	no
XLOC_000005	Glyma.01G000800	chr1:157029-157772	NA	GO:0003676(nucleic acid binding)	NA	NOTEST	0.160129	0	0.0805115	0	0	0	inf	1	no
XLOC_000010	Glyma.01G001500	chr1:248773-260492	cycloartenol synthase 1	GO:0003824(catalytic activity)	00100((Steroid biosynthesis))	NOTEST	0	0.0224088	0.0142836	0	0	0	inf	1	no
XLOC_000013	Glyma.01G001900	chr1:281256-285076	Protein kinase protein with adenine nucleotide alpha hydrolases-like domain	GO:0004672(protein kinase activity);GO:0005524(ATP binding);GO:0006468(protein phosphorylation);GO:0006950(response to stress)	NA	NOTEST	0	0	0	0.0276683	0	0.0138332	-inf	1	no
XLOC_000024	Glyma.01G003500	chr1:384639-386760	N-MYC downregulated-like 1	NA	NA	NOTEST	0	0	0	0.0978672	0	0.0486778	-inf	1	no
XLOC_000033	Glyma.01G005100	chr1:505790-508153	myo-inositol oxygenase 2	GO:0005506(iron ion binding);GO:0005737(cytoplasm);GO:0019310(inositol catabolic process);GO:0050113(inositol oxygenase activity);GO:0055114(oxidation-reduction process)	00053((Ascorbate and aldarate metabolism));00562((Inositol phosphate metabolism))	NOTEST	0	0	0	0.159921	0	0.0795021	-inf	1	no
XLOC_000053	Glyma.01G008200	chr1:802238-812234	ABC transporter family protein	GO:0005524(ATP binding);GO:0006810(transport);GO:0016021(integral component of membrane);GO:0016887(ATPase activity);GO:0042626("ATPase activity, coupled to transmembrane movement of substances");GO:0055085(transmembrane transport)	02010((ABC transporters));04976((Bile secretion));05206((MicroRNAs in cancer))	NOTEST	0	0.0134705	0.00837466	0	0	0	inf	1	no
XLOC_000075	Glyma.01G012800	chr1:1220417-1224631	Mono-/di-acylglycerol lipase, N-terminal;Lipase, class 3	GO:0006629(lipid metabolic process)	NA	NOTEST	0.0499839	0.0804614	0.0703225	0	0	0	inf	1	no
XLOC_000108	Glyma.01G020400	chr1:2035598-2035925	NA	NA	NA	NOTEST	0	0	0	1.82191	0	0.912433	-inf	1	no
XLOC_000112	Glyma.01G021000	chr1:2122803-2125254	elicitor-activated gene 3-2	GO:0008270(zinc ion binding);GO:0016491(oxidoreductase activity);GO:0055114(oxidation-reduction process)	00940((Phenylpropanoid biosynthesis))	NOTEST	0	0	0	0.127476	0	0.0636876	-inf	1	no
XLOC_000120	Glyma.01G022200	chr1:2212833-2213417	PATATIN-like protein 9	NA	NA	NOTEST	0	0.869938	0.348116	0	0	0	inf	1	no
XLOC_000192	Glyma.01G035000	chr1:3626198-3630541	nucleobase-ascorbate transporter 7	GO:0005215(transporter activity);GO:0006810(transport);GO:0016020(membrane);GO:0055085(transmembrane transport)	NA	NOTEST	0	0	0	0	0.0991715	0.0536504	-inf	1	no
XLOC_000194	Glyma.01G035200	chr1:3645632-3650030	sterol 4-alpha-methyl-oxidase 2-1	GO:0005506(iron ion binding);GO:0006633(fatty acid biosynthetic process);GO:0016491(oxidoreductase activity);GO:0055114(oxidation-reduction process)	NA	NOTEST	0	0	0	0	0.112457	0.0620168	-inf	1	no
XLOC_000213	Glyma.01G039400	chr1:4270597-4273537	NA	NA	NA	NOTEST	0	0.062276	0.0428765	0	0	0	inf	1	no
XLOC_000228	Glyma.01G042600	chr1:4650282-4652694	SPFH/Band 7/PHB domain-containing membrane-associated protein family	GO:0016020(membrane)	NA	NOTEST	0	0.162098	0.100585	0	0	0	inf	1	no
XLOC_000234	Glyma.01G043400	chr1:4729437-4732180	Cystathionine beta-synthase (CBS) protein	NA	NA	NOTEST	0	0	0	0	0.0551002	0.0335897	-inf	1	no
XLOC_000240	Glyma.01G044400	chr1:4877821-4878133	NA	NA	NA	NOTEST	0	0	0	0	1.39606	0.78571	-inf	1	no
XLOC_000271	Glyma.01G050800	chr1:6027752-6027965	Uncharacterised protein family (UPF0497)	NA	NA	NOTEST	0	16.1176	6.77452	0	0	0	inf	1	no
XLOC_000275	Glyma.01G051700	chr1:6253052-6254237	myb domain protein 106	NA	NA	NOTEST	0.221786	0	0.110933	0	0	0	inf	1	no
XLOC_000281	Glyma.01G052900	chr1:6518998-6538971	Early-responsive to dehydration stress protein (ERD4)	GO:0016020(membrane)	NA	NOTEST	0	0.120907	0.0705913	0	0	0	inf	1	no
XLOC_000285	Glyma.01G053600	chr1:6788236-6793024	Protein of unknown function (DUF1336)	NA	NA	NOTEST	0	0.0947781	0.0553386	0	0	0	inf	1	no
XLOC_000294	Glyma.01G056200	chr1:7266580-7268146	mitochondrial editing factor 21	NA	NA	NOTEST	0	0	0	0	0.046882	0.0306083	-inf	1	no
XLOC_000314	Glyma.01G060800	chr1:8387623-8388088	NA	NA	NA	NOTEST	0	0	0	0.676343	0	0.339279	-inf	1	no
XLOC_000335	Glyma.01G064200	chr1:9496477-9500463	K-box region and MADS-box transcription factor family protein	GO:0003677(DNA binding);GO:0003700(sequence-specific DNA binding transcription factor activity);GO:0005634(nucleus);GO:0006355("regulation of transcription, DNA-templated");GO:0046983(protein dimerization activity)	NA	NOTEST	0	0	0	0.127739	0	0.063602	-inf	1	no
XLOC_000338	Glyma.01G064800	chr1:9894559-9895154	histone-lysine N-methyltransferase ASHH3	GO:0005515(protein binding)	00310((Lysine degradation))	NOTEST	0	0.477279	0.285056	0	0	0	inf	1	no
XLOC_000343	Glyma.01G065600	chr1:10100393-10108404	Prolyl oligopeptidase family protein	GO:0004252(serine-type endopeptidase activity);GO:0006508(proteolysis);GO:0008236(serine-type peptidase activity)	NA	NOTEST	0	0	0	0.0631608	0.0816511	0.0792962	-inf	1	no
XLOC_000361	Glyma.01G069300	chr1:11712275-11712872	basic leucine-zipper 42	GO:0003700(sequence-specific DNA binding transcription factor activity);GO:0006355("regulation of transcription, DNA-templated");GO:0043565(sequence-specific DNA binding)	NA	NOTEST	0	0.204433	0.093329	0	0	0	inf	1	no
XLOC_000404	Glyma.01G076700	chr1:18146053-18146746	NA	NA	NA	NOTEST	0	0	0	0	1.03952	0.494055	-inf	1	no
XLOC_000406	Glyma.01G077000	chr1:18542732-18544730	expansin B2	NA	NA	NOTEST	0	0	0	0	0.124903	0.0640495	-inf	1	no
XLOC_000411	Glyma.01G077800	chr1:19662197-19664269	Polynucleotidyl transferase, ribonuclease H-like superfamily protein	NA	NA	NOTEST	0.920544	0	0.458026	0	0	0	inf	1	no
XLOC_000415	Glyma.01G078700	chr1:20438678-20438861	NA	NA	NA	NOTEST	0	0	0	43.1468	168.004	103.519	-inf	1	no
XLOC_000435	Glyma.01G082600	chr1:24025704-24026776	Copper transport protein family	NA	NA	NOTEST	0	3.04795	1.8223	0	0	0	inf	1	no
XLOC_000442	Glyma.01G084000	chr1:24655611-24657474	PLAC8 family protein	NA	NA	NOTEST	0	0.352695	0.176709	0	0	0	inf	1	no
XLOC_000459	Glyma.01G089200	chr1:27011764-27013122	P-loop containing nucleoside triphosphate hydrolases superfamily protein	GO:0005524(ATP binding);GO:0016887(ATPase activity)	NA	NOTEST	0	0	0	0	0.180699	0.108534	-inf	1	no
XLOC_000463	Glyma.01G090200	chr1:27249284-27251271	Leucine-rich repeat (LRR) family protein	GO:0005515(protein binding)	NA	NOTEST	0	0	0	0.0811845	0	0.0403735	-inf	1	no
XLOC_000467	Glyma.01G091000	chr1:27462968-27476628	phosphoenolpyruvate carboxylase 4	GO:0006099(tricarboxylic acid cycle);GO:0008964(phosphoenolpyruvate carboxylase activity);GO:0015977(carbon fixation)	00620((Pyruvate metabolism));00680((Methane metabolism));00710((Carbon fixation in photosynthetic organisms));00720((Carbon fixation pathways in prokaryotes));01200((Carbon metabolism))	NOTEST	0	0	0	0	0.0216575	0.0121871	-inf	1	no
XLOC_000469	Glyma.01G091300	chr1:27619316-27619813	NA	NA	NA	NOTEST	0	0	0	212.305	208.4	209.097	-inf	1	no
XLOC_000484	Glyma.01G094600	chr1:29133920-29134133	NA	NA	NA	NOTEST	0	13.8217	6.77452	0	0	0	inf	1	no
XLOC_000492	Glyma.01G095500	chr1:29735839-29737360	basic helix-loop-helix (bHLH) DNA-binding superfamily protein	GO:0046983(protein dimerization activity)	NA	NOTEST	0.117367	0	0.0587004	0	0	0	inf	1	no
XLOC_000493	Glyma.01G095700	chr1:29950645-29953562	Tetraspanin family protein	GO:0016021(integral component of membrane)	NA	NOTEST	0.309498	0	0.154589	0	0	0	inf	1	no
XLOC_000504	Glyma.01G097600	chr1:32102627-32111950	NA	NA	NA	NOTEST	0.0709986	0.0570334	0.0724551	0	0	0	inf	1	no
XLOC_000510	Glyma.01G099000	chr1:32998929-33000766	acyl-CoA oxidase 4	GO:0003995(acyl-CoA dehydrogenase activity);GO:0055114(oxidation-reduction process)	NA	NOTEST	0	0	0	0	0.441199	0.236251	-inf	1	no
XLOC_000524	Glyma.01G101100	chr1:33585894-33587283	Protein of unknown function (DUF668)	NA	NA	NOTEST	0	0	0	0	0.132006	0.0637114	-inf	1	no
XLOC_000529	Glyma.01G102100	chr1:33984873-33989634	Protein of unknown function (DUF604)	GO:0016020(membrane);GO:0016757("transferase activity, transferring glycosyl groups")	NA	NOTEST	0	0	0	0.0468616	0	0.0234424	-inf	1	no
XLOC_000540	Glyma.01G104000	chr1:35075338-35085127	NA	NA	NA	NOTEST	3.03241	10.6774	6.44409	0	0	0	inf	1	no
XLOC_000546	Glyma.01G105300	chr1:35568165-35568672	NA	NA	NA	NOTEST	0	0	0	0.259503	0	0.129992	-inf	1	no
XLOC_000569	Glyma.01G110800	chr1:37609946-37610501	Ribonuclease H-like superfamily protein	NA	NA	NOTEST	0	0	0	0.354085	0.476309	0.43642	-inf	1	no
XLOC_000576	Glyma.01G111900	chr1:37912125-37914039	Protein of unknown function (DUF740)	NA	NA	NOTEST	0	0.0420606	0.0177108	0	0	0	inf	1	no
XLOC_000579	Glyma.01G112500	chr1:38162098-38165567	peptide transporter 1	GO:0005215(transporter activity);GO:0006810(transport);GO:0016020(membrane)	NA	NOTEST	0	0	0	0	0.0368115	0.0217504	-inf	1	no
XLOC_000630	Glyma.01G121600	chr1:41808517-41828618	hAT transposon superfamily	GO:0003677(DNA binding);GO:0046983(protein dimerization activity)	NA	NOTEST	0	0.0176779	0.0133224	0	0	0	inf	1	no
XLOC_000643	Glyma.01G123700	chr1:42763741-42766813	Plant protein of unknown function (DUF639)	NA	NA	NOTEST	0	0	0	0.200365	0	0.0999738	-inf	1	no
XLOC_000682	Glyma.01G131400	chr1:44779173-44783556	saposin B domain-containing protein	GO:0006629(lipid metabolic process)	04142((Lysosome))	NOTEST	0.174679	0	0.0870498	0	0	0	inf	1	no
XLOC_000693	Glyma.01G132900	chr1:45247002-45249302	Protein kinase superfamily protein	GO:0004672(protein kinase activity);GO:0006468(protein phosphorylation)	NA	NOTEST	0.223107	0.268484	0.277572	0	0	0	inf	1	no
XLOC_000717	Glyma.01G137000	chr1:46211421-46215863	NA	NA	NA	NOTEST	0	0	0	0.190503	0	0.0950521	-inf	1	no
XLOC_000721	Glyma.01G137600	chr1:46421861-46427115	plasmodesmata-located protein 8	NA	NA	NOTEST	0.199202	0	0.0991801	0	0	0	inf	1	no
XLOC_000726	Glyma.01G138400	chr1:46601061-46601733	NA	NA	NA	NOTEST	0	0	0	0.238181	0	0.118628	-inf	1	no
XLOC_000732	Glyma.01G140100	chr1:46801361-46813035	Ribosomal protein L19e family protein	GO:0003735(structural constituent of ribosome);GO:0005622(intracellular);GO:0005840(ribosome);GO:0006412(translation)	NA	NOTEST	0.274199	0.0730262	0.1767	0	0	0	inf	1	no
XLOC_000734	Glyma.01G140900	chr1:46985876-46986131	NA	NA	NA	NOTEST	0	4.55678	1.95689	0	0	0	inf	1	no
XLOC_000747	Glyma.01G143900	chr1:47783126-47787444	LOB domain-containing protein 18	NA	NA	NOTEST	0	0	0	0	0.186894	0.0766036	-inf	1	no
XLOC_000750	Glyma.01G144300	chr1:47817727-47818372	EF hand calcium-binding protein family	NA	NA	NOTEST	0	0	0	0.131516	0	0.0657335	-inf	1	no
XLOC_000751	Glyma.01G144400	chr1:47862752-47863619	AT-hook motif nuclear-localized protein 22	NA	NA	NOTEST	0	0	0	0.131008	0	0.065973	-inf	1	no
XLOC_000752	Glyma.01G144900	chr1:47957535-47960741	growth-regulating factor 9	GO:0005634(nucleus);GO:0006351("transcription, DNA-templated");GO:0032502(developmental process)	NA	NOTEST	0.208443	0.111786	0.162969	0	0	0	inf	1	no
XLOC_000759	Glyma.01G146500	chr1:48176273-48177554	RING/U-box superfamily protein	GO:0005515(protein binding);GO:0008270(zinc ion binding)	NA	NOTEST	0	0	0	0.0459828	0	0.0228535	-inf	1	no
XLOC_000768	Glyma.01G148200	chr1:48530887-48531490	NA	NA	NA	NOTEST	0	0	0	0.694612	0.37133	0.565974	-inf	1	no
XLOC_000770	Glyma.01G148400	chr1:48554741-48557914	NB-ARC domain-containing disease resistance protein	GO:0043531(ADP binding)	NA	NOTEST	0	0	0	0	0.0259951	0.0193459	-inf	1	no
XLOC_000774	Glyma.01G149200	chr1:48613305-48615275	NB-ARC domain-containing disease resistance protein	GO:0043531(ADP binding)	NA	NOTEST	0	0	0	0.0601109	0.0382485	0.0551695	-inf	1	no
XLOC_000843	Glyma.01G161000	chr1:49920284-49921223	Arabidopsis protein of unknown function (DUF241)	NA	NA	NOTEST	0	0.0853418	0.0442609	0	0	0	inf	1	no
XLOC_000858	Glyma.01G164600	chr1:50212508-50215387	ascorbate peroxidase 3	GO:0004601(peroxidase activity);GO:0006979(response to oxidative stress);GO:0020037(heme binding);GO:0055114(oxidation-reduction process)	NA	NOTEST	0.865569	0	0.432238	0	0	0	inf	1	no
XLOC_000885	Glyma.01G173100	chr1:51037413-51038313	syntaxin of plants 112	GO:0005515(protein binding);GO:0016020(membrane)	04130((SNARE interactions in vesicular transport));04721((Synaptic vesicle cycle))	NOTEST	0	0	0	0.0826721	0	0.0412535	-inf	1	no
XLOC_000924	Glyma.01G179000	chr1:51507086-51509036	protein kinase family protein / peptidoglycan-binding LysM domain-containing protein	GO:0004672(protein kinase activity);GO:0005524(ATP binding);GO:0006468(protein phosphorylation)	NA	NOTEST	0	0	0	0.0913557	0	0.0455039	-inf	1	no
XLOC_000969	Glyma.01G189700	chr1:52466787-52468081	CYCLIN D3;2	GO:0005634(nucleus)	04075((Plant hormone signal transduction))	NOTEST	0.118072	0	0.0589921	0	0	0	inf	1	no
XLOC_000979	Glyma.01G191700	chr1:52621038-52626147	2-oxoglutarate (2OG) and Fe(II)-dependent oxygenase superfamily protein	GO:0016491(oxidoreductase activity);GO:0055114(oxidation-reduction process)	00330((Arginine and proline metabolism))	NOTEST	0	0	0	0.130291	0	0.0649489	-inf	1	no
XLOC_000985	Glyma.01G193400	chr1:52797640-52799041	cyclin d5;1	GO:0005634(nucleus)	NA	NOTEST	0	0.128019	0.0810452	0	0	0	inf	1	no
XLOC_000989	Glyma.01G194000	chr1:52842062-52842793	adenosine-5\'-phosphosulfate (APS) kinase 3	GO:0000103(sulfate assimilation);GO:0004020(adenylylsulfate kinase activity);GO:0005524(ATP binding)	NA	NOTEST	0	1.088	0.576072	0	0	0	inf	1	no
XLOC_001000	Glyma.01G195900	chr1:52990539-52993782	Integrase-type DNA-binding superfamily protein	GO:0003700(sequence-specific DNA binding transcription factor activity);GO:0006355("regulation of transcription, DNA-templated");GO:0007275(multicellular organismal development)	NA	NOTEST	0	0.0298975	0.0185144	0	0	0	inf	1	no
XLOC_001002	Glyma.01G196100	chr1:53027970-53029961	1-amino-cyclopropane-1-carboxylate synthase 8	GO:0009058(biosynthetic process);GO:0030170(pyridoxal phosphate binding)	00270((Cysteine and methionine metabolism))	NOTEST	0.151554	0.180215	0.152705	0	0	0	inf	1	no
XLOC_001007	Glyma.01G197200	chr1:53132018-53133279	NA	NA	NA	NOTEST	0	0	0	0	0.078073	0.0550309	-inf	1	no
XLOC_001039	Glyma.01G204800	chr1:53748591-53750866	expansin-like B1	NA	NA	NOTEST	0	0.108812	0.0615905	0	0	0	inf	1	no
XLOC_001040	Glyma.01G205000	chr1:53752882-53758601	tRNA modification GTPase, putative	NA	NA	NOTEST	0	0	0	1.74678	0	0.877941	-inf	1	no
XLOC_001043	Glyma.01G206100	chr1:53856204-53858547	NA	NA	NA	NOTEST	0	0	0	0.0479919	0	0.0237922	-inf	1	no
XLOC_001121	Glyma.01G219100	chr1:54880388-54887959	heavy metal atpase 5	GO:0000166(nucleotide binding);GO:0030001(metal ion transport);GO:0046872(metal ion binding)	NA	NOTEST	0	0.018434	0.0108943	0	0	0	inf	1	no
XLOC_001122	Glyma.01G219200	chr1:54889914-54894812	C2 calcium/lipid-binding plant phosphoribosyltransferase family protein	GO:0005515(protein binding)	NA	NOTEST	0.0488277	0	0.0243561	0	0	0	inf	1	no
XLOC_001142	Glyma.01G222800	chr1:55174410-55174965	Late embryogenesis abundant (LEA) hydroxyproline-rich glycoprotein family	NA	NA	NOTEST	0.290711	0.236264	0.252976	0	0	0	inf	1	no
XLOC_001149	Glyma.01G224100	chr1:55285759-55286656	cytokinin response factor 4	GO:0003700(sequence-specific DNA binding transcription factor activity);GO:0006355("regulation of transcription, DNA-templated")	NA	NOTEST	0	0	0	0.116764	0	0.0586633	-inf	1	no
XLOC_001151	Glyma.01G224500	chr1:55334017-55338837	Transmembrane amino acid transporter family protein	NA	NA	NOTEST	0	0	0	0.0521057	0.0665002	0.0597924	-inf	1	no
XLOC_001159	Glyma.01G226500	chr1:55485276-55493144	cytochrome P450, family 97, subfamily B, polypeptide 3	GO:0005506(iron ion binding);GO:0016705("oxidoreductase activity, acting on paired donors, with incorporation or reduction of molecular oxygen");GO:0020037(heme binding);GO:0055114(oxidation-reduction process)	NA	NOTEST	0.0876269	0.105659	0.112335	0	0	0	inf	1	no
XLOC_001201	Glyma.01G235100	chr1:56096519-56097353	Bifunctional inhibitor/lipid-transfer protein/seed storage 2S albumin superfamily protein	NA	NA	NOTEST	0	0.599981	0.221782	0	0	0	inf	1	no
XLOC_001213	Glyma.01G237000	chr1:56220073-56220433	Protein of unknown function (DUF1677)	NA	NA	NOTEST	0.803587	0	0.401782	0	0	0	inf	1	no
XLOC_001235	Glyma.01G241700	chr1:56554694-56554892	NA	NA	NA	NOTEST	0	22.085	12.4797	0	0	0	inf	1	no
XLOC_001250	Glyma.01G244100	chr1:56664083-56668434	Plant basic secretory protein (BSP) family protein	NA	NA	NOTEST	0.222325	0.366107	0.317697	0	0	0	inf	1	no
XLOC_001278	Glyma.01G005700	chr1:562923-566748	HAD superfamily, subfamily IIIB acid phosphatase	GO:0003993(acid phosphatase activity)	NA	NOTEST	0	0	0	0.146951	0	0.0731462	-inf	1	no
XLOC_001356	Glyma.01G021200	chr1:2148993-2154952	Di-glucose binding protein with Kinesin motor domain	GO:0003777(microtubule motor activity);GO:0005524(ATP binding);GO:0005871(kinesin complex);GO:0007018(microtubule-based movement);GO:0008017(microtubule binding)	NA	NOTEST	0.0707605	0.0564131	0.0749402	0	0	0	inf	1	no
XLOC_001360	Glyma.01G022500	chr1:2246468-2250983	AINTEGUMENTA-like 6	GO:0003700(sequence-specific DNA binding transcription factor activity);GO:0006355("regulation of transcription, DNA-templated");GO:0007275(multicellular organismal development)	NA	NOTEST	0.063923	0.0507192	0.0551457	0	0	0	inf	1	no
XLOC_001384	Glyma.01G027600	chr1:2886162-2887840	TLD-domain containing nucleolar protein	NA	NA	NOTEST	0	0.405809	0.205919	0	0	0	inf	1	no
XLOC_001389	Glyma.01G028300	chr1:2948873-2957262	KNOTTED1-like homeobox gene 6	GO:0003677(DNA binding);GO:0005634(nucleus);GO:0006355("regulation of transcription, DNA-templated")	NA	NOTEST	0	0	0	0.0982425	0	0.0491682	-inf	1	no
XLOC_001397	Glyma.01G029900	chr1:3152230-3157338	NA	NA	NA	NOTEST	0.0573145	0	0.0284707	0	0	0	inf	1	no
XLOC_001437	Glyma.01G039600	chr1:4300561-4302478	Leucine-rich repeat receptor-like protein kinase family protein	GO:0005515(protein binding)	NA	NOTEST	0	0.0341645	0.0176782	0	0	0	inf	1	no
XLOC_001455	Glyma.01G043700	chr1:4755405-4758808	Leucine-rich repeat protein kinase family protein	GO:0004672(protein kinase activity);GO:0006468(protein phosphorylation)	NA	NOTEST	0	0	0	0	0.0308731	0.0180365	-inf	1	no
XLOC_001488	Glyma.01G049600	chr1:5814343-5816288	myb domain protein 105	NA	NA	NOTEST	0	0.0489639	0.0259484	0	0	0	inf	1	no
XLOC_001507	Glyma.01G053500	chr1:6750512-6750737	NA	NA	NA	NOTEST	0	6.71369	4.49199	0	0	0	inf	1	no
XLOC_001515	Glyma.01G054500	chr1:7017742-7022746	chorismate mutase 3	GO:0004106(chorismate mutase activity);GO:0009073(aromatic amino acid family biosynthetic process)	00400("(Phenylalanine, tyrosine and tryptophan biosynthesis)");01230((Biosynthesis of amino acids))	NOTEST	0.192945	0	0.0962564	0	0	0	inf	1	no
XLOC_001546	Glyma.01G059400	chr1:7833072-7833573	Rubisco methyltransferase family protein	NA	NA	NOTEST	0.372912	0	0.1866	0	0	0	inf	1	no
XLOC_001554	Glyma.01G061600	chr1:8475360-8504408	ortholog of human splicing factor SC35	NA	NA	NOTEST	0.0574473	0	0.0288385	0	0	0	inf	1	no
XLOC_001656	Glyma.01G084200	chr1:24682714-24689076	bZIP transcription factor family protein	GO:0003700(sequence-specific DNA binding transcription factor activity);GO:0006351("transcription, DNA-templated");GO:0006355("regulation of transcription, DNA-templated");GO:0043565(sequence-specific DNA binding)	04075((Plant hormone signal transduction))	NOTEST	0.169751	0	0.0845732	0	0	0	inf	1	no
XLOC_001680	Glyma.01G087300	chr1:26287605-26287995	NA	NA	NA	NOTEST	0	0	0	0	1.33007	0.644298	-inf	1	no
XLOC_001686	Glyma.01G088300	chr1:26796764-26799920	basic helix-loop-helix (bHLH) DNA-binding superfamily protein	GO:0046983(protein dimerization activity)	NA	NOTEST	0.101944	0	0.0511266	0	0	0	inf	1	no
XLOC_001782	Glyma.01G106900	chr1:36500246-36504865	GDSL-like Lipase/Acylhydrolase superfamily protein	GO:0016788("hydrolase activity, acting on ester bonds")	NA	NOTEST	0.0892726	0	0.0445187	0	0	0	inf	1	no
XLOC_001809	Glyma.01G111500	chr1:37805522-37805861	Protein of unknown function (DUF962)	NA	NA	NOTEST	0	2.14891	0.910441	0	0	0	inf	1	no
XLOC_001825	Glyma.01G114900	chr1:39689160-39690402	alpha 1,4-glycosyltransferase family protein	NA	00603((Glycosphingolipid biosynthesis - globo series))	NOTEST	0	0.0589205	0.0341728	0	0	0	inf	1	no
XLOC_001863	Glyma.01G123400	chr1:42536603-42543635	ammonium transporter 2	GO:0008519(ammonium transmembrane transporter activity);GO:0015696(ammonium transport);GO:0016020(membrane);GO:0072488(ammonium transmembrane transport)	NA	NOTEST	0	0.22361	0.097716	0	0	0	inf	1	no
XLOC_001903	Glyma.01G132700	chr1:45220247-45222509	Aminotransferase-like, plant mobile domain family protein	NA	NA	NOTEST	0	0.122273	0.0555311	0	0	0	inf	1	no
XLOC_001907	Glyma.01G133200	chr1:45342896-45344829	NA	NA	NA	NOTEST	0	0	0	0.554226	0	0.277634	-inf	1	no
XLOC_001942	Glyma.01G140300	chr1:46837448-46838605	SLOW GROWTH 1	NA	NA	NOTEST	0.0679887	0.0546409	0.0699485	0	0	0	inf	1	no
XLOC_001964	Glyma.01G143800	chr1:47752840-47757665	LOB domain-containing protein 31	NA	NA	NOTEST	0	0	0	0.179198	0.234652	0.202344	-inf	1	no
XLOC_001968	Glyma.01G144700	chr1:47920332-47921244	protein binding	NA	NA	NOTEST	0	0	0	0	2.44071	1.08329	-inf	1	no
XLOC_002001	Glyma.01G150900	chr1:48785144-48785915	NA	NA	NA	NOTEST	0.195783	0	0.0982771	0	0	0	inf	1	no
XLOC_002068	Glyma.01G165500	chr1:50289105-50290298	NA	NA	NA	NOTEST	0	0	0	0.428917	0.586585	0.528394	-inf	1	no
XLOC_002102	Glyma.01G171100	chr1:50833340-50840789	Peroxidase superfamily protein	GO:0004601(peroxidase activity);GO:0006979(response to oxidative stress);GO:0020037(heme binding);GO:0055114(oxidation-reduction process)	00940((Phenylpropanoid biosynthesis))	NOTEST	0.0965733	0.310458	0.210952	0	0	0	inf	1	no
XLOC_002111	Glyma.01G172100	chr1:50935659-50936001	NA	NA	NA	NOTEST	0	0	0	1.24432	0	0.62031	-inf	1	no
XLOC_002124	Glyma.01G174200	chr1:51107989-51108943	homeobox protein 24	NA	NA	NOTEST	0	0	0	0	0.142832	0.0525638	-inf	1	no
XLOC_002133	Glyma.01G177100	chr1:51354243-51356804	Protein phosphatase 2C family protein	GO:0003824(catalytic activity)	NA	NOTEST	0	0	0	0.0480371	0	0.0239854	-inf	1	no
XLOC_002139	Glyma.01G178800	chr1:51488305-51492714	PQ-loop repeat family protein / transmembrane family protein	NA	NA	NOTEST	0	0.329847	0.165546	0	0	0	inf	1	no
XLOC_002169	Glyma.01G182900	chr1:51814410-51822904	NA	NA	NA	NOTEST	0.440476	0.180497	0.324233	0	0	0	inf	1	no
XLOC_002186	Glyma.01G186200	chr1:52160349-52170808	zeaxanthin epoxidase (ZEP) (ABA1)	GO:0005515(protein binding)	NA	NOTEST	0	0	0	0.072673	0	0.0360928	-inf	1	no
XLOC_002236	Glyma.01G196400	chr1:53070003-53075094	little nuclei4	NA	NA	NOTEST	0.025243	0.0200828	0.0273516	0	0	0	inf	1	no
XLOC_002241	Glyma.01G197400	chr1:53140099-53142770	NA	NA	NA	NOTEST	0	0	0	0.121854	0	0.0605517	-inf	1	no
XLOC_002252	Glyma.01G198700	chr1:53251394-53252147	C2H2 and C2HC zinc fingers superfamily protein	NA	NA	NOTEST	0	0.182924	0.0619883	0	0	0	inf	1	no
XLOC_002259	Glyma.01G200400	chr1:53401940-53403473	Peroxidase superfamily protein	GO:0004601(peroxidase activity);GO:0006979(response to oxidative stress);GO:0020037(heme binding);GO:0055114(oxidation-reduction process)	00940((Phenylpropanoid biosynthesis))	NOTEST	0.0814522	0	0.0406285	0	0	0	inf	1	no
XLOC_002269	Glyma.01G202300	chr1:53509327-53512045	GTP-binding protein Obg/CgtA	GO:0005525(GTP binding)	NA	NOTEST	0.0604116	0.0487733	0.0586334	0	0	0	inf	1	no
XLOC_002282	Glyma.01G204700	chr1:53740231-53741416	Chlorophyll A-B binding family protein	NA	NA	NOTEST	0.188403	0	0.0940258	0	0	0	inf	1	no
XLOC_002306	Glyma.01G210800	chr1:54229606-54235009	adenine phosphoribosyl transferase 3	GO:0009116(nucleoside metabolic process)	00230((Purine metabolism))	NOTEST	0	0.28982	0.152099	0	0	0	inf	1	no
XLOC_002350	Glyma.01G221100	chr1:55018867-55020380	CCT motif family protein	GO:0005515(protein binding)	NA	NOTEST	0.128136	0	0.0639606	0	0	0	inf	1	no
XLOC_002371	Glyma.01G225100	chr1:55384840-55386234	highly ABA-induced PP2C gene 3	GO:0003824(catalytic activity);GO:0004722(protein serine/threonine phosphatase activity);GO:0006470(protein dephosphorylation)	04075((Plant hormone signal transduction))	NOTEST	0.112391	0.0894372	0.0983507	0	0	0	inf	1	no
XLOC_002396	Glyma.01G230100	chr1:55764111-55765380	Eukaryotic aspartyl protease family protein	GO:0004190(aspartic-type endopeptidase activity);GO:0006508(proteolysis)	NA	NOTEST	0.229338	0	0.114309	0	0	0	inf	1	no
XLOC_002424	Glyma.01G234900	chr1:56091964-56092827	Bifunctional inhibitor/lipid-transfer protein/seed storage 2S albumin superfamily protein	NA	NA	NOTEST	0	0.293295	0.131542	0	0	0	inf	1	no
XLOC_002429	Glyma.01G236000	chr1:56148774-56150577	NA	NA	NA	NOTEST	0.0694025	0	0.0345737	0	0	0	inf	1	no
XLOC_002451	Glyma.01G240300	chr1:56422133-56424288	methylesterase PCR A	GO:0004857(enzyme inhibitor activity);GO:0005618(cell wall);GO:0030599(pectinesterase activity);GO:0042545(cell wall modification)	00040((Pentose and glucuronate interconversions));00500((Starch and sucrose metabolism))	NOTEST	0	0.265622	0.146723	0	0	0	inf	1	no
XLOC_002480	Glyma.10G001300	chr10:141067-141415	Translation initiation factor IF2/IF5	GO:0005515(protein binding)	NA	NOTEST	1.57124	0	0.787471	0	0	0	inf	1	no
XLOC_002504	Glyma.10G006300	chr10:618388-625893	Regulator of chromosome condensation (RCC1) family protein	GO:0046872(metal ion binding)	NA	NOTEST	0	0	0	0	0.0195844	0.0119147	-inf	1	no
XLOC_002513	Glyma.10G008400	chr10:813630-814443	AT-hook motif nuclear-localized protein 20	NA	NA	NOTEST	0	0.141722	0.0548958	0	0	0	inf	1	no
XLOC_002521	Glyma.10G010000	chr10:935375-937571	Pectin lyase-like superfamily protein	GO:0004650(polygalacturonase activity);GO:0005975(carbohydrate metabolic process)	NA	NOTEST	0	0	0	0.0831174	0	0.0414007	-inf	1	no
XLOC_002558	Glyma.10G015500	chr10:1361566-1362127	NA	NA	NA	NOTEST	0	0	0	0.255767	0.329624	0.256363	-inf	1	no
XLOC_002561	Glyma.10G015800	chr10:1373578-1374040	NA	NA	NA	NOTEST	0.405866	0	0.204231	0	0	0	inf	1	no
XLOC_002574	Glyma.10G018800	chr10:1627817-1630930	SPX (SYG1/Pho81/XPR1) domain-containing protein	NA	NA	NOTEST	0	0	0	0.0736683	0.0954933	0.0897377	-inf	1	no
XLOC_002579	Glyma.10G020400	chr10:1767232-1779229	hAT transposon superfamily	GO:0003677(DNA binding);GO:0046983(protein dimerization activity)	NA	NOTEST	0	0	0	0.0162899	0.0409653	0.0350639	-inf	1	no
XLOC_002580	Glyma.10G020500	chr10:1779390-1779672	NA	NA	NA	NOTEST	3.23372	0	1.61894	0	0	0	inf	1	no
XLOC_002591	Glyma.10G022300	chr10:1941683-1942082	NA	NA	NA	NOTEST	0.547781	0	0.273684	0	0	0	inf	1	no
XLOC_002592	Glyma.10G022500	chr10:1953504-1955183	Peroxidase superfamily protein	GO:0004601(peroxidase activity);GO:0006979(response to oxidative stress);GO:0020037(heme binding);GO:0055114(oxidation-reduction process)	00940((Phenylpropanoid biosynthesis))	NOTEST	0	0.0801117	0.0423093	0	0	0	inf	1	no
XLOC_002636	Glyma.10G030800	chr10:2664356-2665643	ammonium transporter 2	GO:0008519(ammonium transmembrane transporter activity);GO:0015696(ammonium transport);GO:0016020(membrane);GO:0072488(ammonium transmembrane transport)	NA	NOTEST	0	0.120567	0.0596753	0	0	0	inf	1	no
XLOC_002646	Glyma.10G032800	chr10:2842406-2852511	Signal recognition particle, SRP9/SRP14 subunit	GO:0006614(SRP-dependent cotranslational protein targeting to membrane);GO:0008312(7S RNA binding);GO:0045900(negative regulation of translational elongation);GO:0048500(signal recognition particle)	03060((Protein export))	NOTEST	0	0	0	0	1.53394	0.78571	-inf	1	no
XLOC_002657	Glyma.10G034500	chr10:2982103-3003613	NA	NA	NA	NOTEST	8.51129	0	4.25881	0	0	0	inf	1	no
XLOC_002660	Glyma.10G035000	chr10:3045487-3046381	lateral organ boundaries-domain 16	NA	NA	NOTEST	0.217009	0	0.108416	0	0	0	inf	1	no
XLOC_002662	Glyma.10G035600	chr10:3118951-3121377	nodulin MtN21 /EamA-like transporter family protein	GO:0016020(membrane);GO:0016021(integral component of membrane);GO:0022857(transmembrane transporter activity)	NA	NOTEST	0	0	0	0	0.184478	0.0922786	-inf	1	no
XLOC_002692	Glyma.10G041200	chr10:3614051-3614548	RmlC-like cupins superfamily protein	NA	NA	NOTEST	0	0	0	0	1.21831	0.584179	-inf	1	no
XLOC_002701	Glyma.10G042500	chr10:3792849-3797397	GDSL-like Lipase/Acylhydrolase superfamily protein	GO:0016788("hydrolase activity, acting on ester bonds")	NA	NOTEST	0	0	0	0	0.0983597	0.0429387	-inf	1	no
XLOC_002714	Glyma.10G044800	chr10:4003053-4007614	nodulin MtN21 /EamA-like transporter family protein	GO:0016020(membrane);GO:0016021(integral component of membrane);GO:0022857(transmembrane transporter activity)	NA	NOTEST	0	0	0	0.0568647	0	0.0283345	-inf	1	no
XLOC_002752	Glyma.10G053700	chr10:4867935-4871434	Phototropic-responsive NPH3 family protein	GO:0005515(protein binding)	NA	NOTEST	0	0.0312883	0.0194324	0	0	0	inf	1	no
XLOC_002765	Glyma.10G056300	chr10:5147347-5147665	SAUR-like auxin-responsive protein family	GO:0009733(response to auxin)	04075((Plant hormone signal transduction))	NOTEST	0	0	0	2.73922	2.69186	2.8015	-inf	1	no
XLOC_002774	Glyma.10G057900	chr10:5306779-5307157	SAUR-like auxin-responsive protein family	GO:0009733(response to auxin)	04075((Plant hormone signal transduction))	NOTEST	0	0	0	0.524429	0	0.261606	-inf	1	no
XLOC_002822	Glyma.10G066900	chr10:6536995-6537866	Integrase-type DNA-binding superfamily protein	GO:0003700(sequence-specific DNA binding transcription factor activity);GO:0006355("regulation of transcription, DNA-templated")	NA	NOTEST	0	0	0	0.202542	0	0.101607	-inf	1	no
XLOC_002840	Glyma.10G070300	chr10:7023243-7029371	homogentisate phytyltransferase 1	GO:0004659(prenyltransferase activity);GO:0016021(integral component of membrane)	NA	NOTEST	0	0.0480718	0.0312768	0	0	0	inf	1	no
XLOC_002846	Glyma.10G071700	chr10:7254723-7257450	Basic-leucine zipper (bZIP) transcription factor family protein	GO:0003700(sequence-specific DNA binding transcription factor activity);GO:0006355("regulation of transcription, DNA-templated");GO:0043565(sequence-specific DNA binding)	NA	NOTEST	0	0	0	0	0.0657459	0.0332091	-inf	1	no
XLOC_002859	Glyma.10G073900	chr10:7640162-7645791	NA	NA	NA	NOTEST	0	0	0	14.6546	0	7.32348	-inf	1	no
XLOC_002861	Glyma.10G074500	chr10:7698934-7699321	SAUR-like auxin-responsive protein family	GO:0009733(response to auxin)	04075((Plant hormone signal transduction))	NOTEST	0.625399	0	0.313165	0	0	0	inf	1	no
XLOC_002872	Glyma.10G076800	chr10:8131883-8137755	NA	NA	NA	NOTEST	0	22.5464	8.51726	0	0	0	inf	1	no
XLOC_002883	Glyma.10G078600	chr10:8864974-8866669	Eukaryotic aspartyl protease family protein	GO:0004190(aspartic-type endopeptidase activity);GO:0006508(proteolysis)	NA	NOTEST	0	0.0746393	0.0277493	0	0	0	inf	1	no
XLOC_002884	Glyma.10G078700	chr10:8882599-8884522	NA	NA	NA	NOTEST	0	0	0	0	0.229199	0.12732	-inf	1	no
XLOC_002900	Glyma.10G081900	chr10:9891609-9892872	plant U-box 23	GO:0004842(ubiquitin-protein transferase activity);GO:0016567(protein ubiquitination)	NA	NOTEST	0	0	0	0.0697281	0	0.03488	-inf	1	no
XLOC_002905	Glyma.10G083100	chr10:10126941-10127448	RING/U-box superfamily protein	GO:0005515(protein binding);GO:0008270(zinc ion binding)	NA	NOTEST	0	0	0	0	0.341181	0.15808	-inf	1	no
XLOC_002930	Glyma.10G089900	chr10:11982944-11987099	cation/hydrogen exchanger 28	GO:0006812(cation transport);GO:0015299(solute:proton antiporter activity);GO:0016021(integral component of membrane);GO:0055085(transmembrane transport)	NA	NOTEST	0	0.0240071	0.0137514	0	0	0	inf	1	no
XLOC_002934	Glyma.10G090700	chr10:12221736-12230086	polyamine oxidase 1	NA	00330((Arginine and proline metabolism));00410((beta-Alanine metabolism))	NOTEST	0	0	0	0.043455	0.0555994	0.0505315	-inf	1	no
XLOC_002950	Glyma.10G093800	chr10:13390938-13393084	Pentatricopeptide repeat (PPR) superfamily protein	NA	NA	NOTEST	0	0.10156	0.0682483	0	0	0	inf	1	no
XLOC_002976	Glyma.10G098800	chr10:17216827-17217058	NA	NA	NA	NOTEST	0	0	0	5.72876	0	2.85762	-inf	1	no
XLOC_003002	Glyma.10G103100	chr10:21658480-21663103	calcium-dependent protein kinase 19	GO:0004672(protein kinase activity);GO:0006468(protein phosphorylation)	04626((Plant-pathogen interaction));05145((Toxoplasmosis))	NOTEST	0	0	0	0.073607	0	0.0365523	-inf	1	no
XLOC_003003	Glyma.10G103200	chr10:21744661-21749114	polygalacturonase abscission zone A. thaliana	GO:0004650(polygalacturonase activity);GO:0005975(carbohydrate metabolic process)	NA	NOTEST	0	0.0449314	0.0251328	0	0	0	inf	1	no
XLOC_003013	Glyma.10G105000	chr10:23174982-23177445	NA	NA	NA	NOTEST	0	0	0	0	0.0439106	0.0227198	-inf	1	no
XLOC_003027	Glyma.10G107800	chr10:24458072-24468883	NA	NA	NA	NOTEST	0	0	0	0.489919	0	0.246007	-inf	1	no
XLOC_003028	Glyma.10G108100	chr10:24631620-24633672	Nucleic acid-binding, OB-fold-like protein	NA	NA	NOTEST	0	0	0	0.0768483	0	0.0381589	-inf	1	no
XLOC_003037	Glyma.10G109600	chr10:25429291-25431378	acetyl-CoA carboxylase 1	GO:0003989(acetyl-CoA carboxylase activity);GO:0005524(ATP binding);GO:0006633(fatty acid biosynthetic process)	NA	NOTEST	0	0	0	0.291694	0	0.145568	-inf	1	no
XLOC_003049	Glyma.10G111600	chr10:26392980-26393199	NA	NA	NA	NOTEST	0	0	0	7.99837	0	3.9974	-inf	1	no
XLOC_003058	Glyma.10G113400	chr10:27492849-27497660	tRNA synthetase beta subunit family protein	GO:0003700(sequence-specific DNA binding transcription factor activity);GO:0004672(protein kinase activity);GO:0005524(ATP binding);GO:0005634(nucleus);GO:0006355("regulation of transcription, DNA-templated");GO:0006468(protein phosphorylation)	NA	NOTEST	0	0	0	0	0.131079	0.0781351	-inf	1	no
XLOC_003067	Glyma.10G115000	chr10:28719792-28720613	NA	NA	NA	NOTEST	0	0.525003	0.277649	0	0	0	inf	1	no
XLOC_003098	Glyma.10G122800	chr10:31709162-31709423	NA	NA	NA	NOTEST	9.77417	0	4.88923	0	0	0	inf	1	no
XLOC_003110	Glyma.10G124900	chr10:32618811-32619462	NA	NA	NA	NOTEST	0	0.317185	0.19774	0	0	0	inf	1	no
XLOC_003129	Glyma.10G128600	chr10:34170093-34171194	NA	NA	NA	NOTEST	0	0	0	0.0657579	0	0.0326088	-inf	1	no
XLOC_003131	Glyma.10G128900	chr10:34263406-34263802	NA	NA	NA	NOTEST	0.60122	0.506473	0.55679	0	0	0	inf	1	no
XLOC_003132	Glyma.10G129100	chr10:34483966-34484167	NA	NA	NA	NOTEST	25.5711	0	12.7528	0	0	0	inf	1	no
XLOC_003138	Glyma.10G130000	chr10:34991333-34992138	Aluminium induced protein with YGL and LRDR motifs	NA	NA	NOTEST	0	0	0	0.275799	0	0.137747	-inf	1	no
XLOC_003139	Glyma.10G130300	chr10:35226998-35227615	Ran BP2/NZF zinc finger-like superfamily protein	NA	NA	NOTEST	0	0	0	0	8.20117	3.44564	-inf	1	no
XLOC_003161	Glyma.10G134500	chr10:36067218-36067821	NA	NA	NA	NOTEST	0	0.156633	0.0915505	0	0	0	inf	1	no
XLOC_003172	Glyma.10G136200	chr10:36781372-36782391	NA	NA	NA	NOTEST	0.206852	0	0.102976	0	0	0	inf	1	no
XLOC_003174	Glyma.10G136800	chr10:36957651-36964957	Protein of unknown function (DUF810)	NA	NA	NOTEST	0	0.0195862	0.0104097	0	0	0	inf	1	no
XLOC_003198	Glyma.10G140800	chr10:37420451-37421079	Tetratricopeptide repeat (TPR)-like superfamily protein	NA	NA	NOTEST	0	0.258755	0.12476	0	0	0	inf	1	no
XLOC_003227	Glyma.10G145800	chr10:38054900-38055333	agenet domain-containing protein	NA	NA	NOTEST	0	0	0	0.42987	0	0.213864	-inf	1	no
XLOC_003254	Glyma.10G151700	chr10:38650988-38659798	NA	NA	NA	NOTEST	0	0.519909	0.263849	0	0	0	inf	1	no
XLOC_003256	Glyma.10G152300	chr10:38716910-38720853	Actin-binding FH2 (formin homology 2) family protein	NA	NA	NOTEST	0	0	0	0.023011	0	0.0114638	-inf	1	no
XLOC_003257	Glyma.10G152400	chr10:38724498-38724903	NA	NA	NA	NOTEST	0	0	0	0.393413	0	0.195964	-inf	1	no
XLOC_003270	Glyma.10G156400	chr10:39057447-39059157	Signal recognition particle, SRP9/SRP14 subunit	NA	03060((Protein export))	NOTEST	0	0	0	18.4179	0	9.23591	-inf	1	no
XLOC_003271	Glyma.10G156600	chr10:39102819-39104037	basic helix-loop-helix (bHLH) DNA-binding superfamily protein	GO:0046983(protein dimerization activity)	NA	NOTEST	0	0.0701443	0.0405226	0	0	0	inf	1	no
XLOC_003276	Glyma.10G157500	chr10:39164229-39175252	ROP binding protein kinases 2	GO:0004672(protein kinase activity);GO:0006468(protein phosphorylation)	NA	NOTEST	0.124	0	0.0616526	0	0	0	inf	1	no
XLOC_003306	Glyma.10G163500	chr10:39742359-39744064	Alba DNA/RNA-binding protein	GO:0003676(nucleic acid binding)	NA	NOTEST	0	1.52098	0.753651	0	0	0	inf	1	no
XLOC_003308	Glyma.10G163800	chr10:39770374-39770641	NA	NA	NA	NOTEST	0	0	0	6.59479	0	3.29416	-inf	1	no
XLOC_003310	Glyma.10G164100	chr10:39822380-39825359	SSXT family protein	NA	NA	NOTEST	0	0	0	0.208409	0	0.104416	-inf	1	no
XLOC_003319	Glyma.10G165400	chr10:39965957-39968121	plasmodesmata-located protein 2	NA	NA	NOTEST	0	0	0	0.084546	0	0.0420744	-inf	1	no
XLOC_003320	Glyma.10G165500	chr10:39971041-39975309	SET-domain containing protein lysine methyltransferase family protein	GO:0005515(protein binding);GO:0005634(nucleus);GO:0008270(zinc ion binding);GO:0018024(histone-lysine N-methyltransferase activity);GO:0034968(histone lysine methylation)	NA	NOTEST	0	0	0	0.0231483	0	0.0114771	-inf	1	no
XLOC_003322	Glyma.10G165800	chr10:40000993-40002034	myb domain protein 15	NA	NA	NOTEST	0.170907	0	0.085363	0	0	0	inf	1	no
XLOC_003327	Glyma.10G166300	chr10:40065207-40066077	Pentatricopeptide repeat (PPR) superfamily protein	NA	NA	NOTEST	0	0	0	0	0.0903377	0.0601092	-inf	1	no
XLOC_003353	Glyma.10G170900	chr10:40448723-40450316	Tyrosine phosphatase family protein	NA	NA	NOTEST	0	0	0	0	0.217882	0.113755	-inf	1	no
XLOC_003366	Glyma.10G173900	chr10:40780348-40780636	NA	NA	NA	NOTEST	0	2.13918	0.978131	0	0	0	inf	1	no
XLOC_003378	Glyma.10G176400	chr10:41005835-41006423	HSP20-like chaperones superfamily protein	NA	04141((Protein processing in endoplasmic reticulum))	NOTEST	0	0.189015	0.0961295	0	0	0	inf	1	no
XLOC_003381	Glyma.10G177300	chr10:41072056-41074794	Leucine-rich repeat protein kinase family protein	GO:0004672(protein kinase activity);GO:0005524(ATP binding);GO:0006468(protein phosphorylation)	NA	NOTEST	0	0.0254686	0.0164931	0	0	0	inf	1	no
XLOC_003405	Glyma.10G181600	chr10:41493984-41503055	NA	NA	NA	NOTEST	0	0	0	9.11521	0	4.52983	-inf	1	no
XLOC_003428	Glyma.10G185800	chr10:41885802-41890100	NA	NA	NA	NOTEST	0.0705344	0	0.0351513	0	0	0	inf	1	no
XLOC_003453	Glyma.10G190500	chr10:42332059-42333433	plasmodesmata-located protein 2	NA	NA	NOTEST	0	0	0	0	0.261571	0.112707	-inf	1	no
XLOC_003465	Glyma.10G192800	chr10:42511814-42517914	NA	NA	NA	NOTEST	0	0	0	0.0291156	0	0.0144278	-inf	1	no
XLOC_003468	Glyma.10G193800	chr10:42584431-42598852	VEFS-Box of polycomb protein	NA	NA	NOTEST	0	0.0224788	0.0143694	0	0	0	inf	1	no
XLOC_003492	Glyma.10G197800	chr10:42916319-42918270	OPC-8:0 CoA ligase1	GO:0003824(catalytic activity);GO:0008152(metabolic process)	00592((alpha-Linolenic acid metabolism))	NOTEST	0	0.0342784	0.02021	0	0	0	inf	1	no
XLOC_003521	Glyma.10G205100	chr10:43660443-43660776	CLAVATA3/ESR-RELATED 12	NA	NA	NOTEST	0	0	0	0	1.2582	0.584179	-inf	1	no
XLOC_003522	Glyma.10G205200	chr10:43670445-43674500	Homeodomain-like superfamily protein	NA	NA	NOTEST	0	0	0	0.0365955	0.0466773	0.0471575	-inf	1	no
XLOC_003529	Glyma.10G205900	chr10:43749075-43750157	AWPM-19-like family protein	NA	NA	NOTEST	0.653072	0	0.326614	0	0	0	inf	1	no
XLOC_003530	Glyma.10G206000	chr10:43754904-43755129	hydroxyproline-rich glycoprotein family protein	NA	NA	NOTEST	9.93573	0	4.97953	0	0	0	inf	1	no
XLOC_003538	Glyma.10G206900	chr10:43855504-43858609	NA	NA	NA	NOTEST	0	0.574053	0.214548	0	0	0	inf	1	no
XLOC_003550	Glyma.10G209200	chr10:44125487-44133445	P-loop containing nucleoside triphosphate hydrolases superfamily protein	GO:0005524(ATP binding);GO:0016887(ATPase activity)	NA	NOTEST	0	0	0	0.0161289	0.041355	0.0332132	-inf	1	no
XLOC_003560	Glyma.10G211100	chr10:44354713-44354881	NA	NA	NA	NOTEST	236.767	0	118.233	0	0	0	inf	1	no
XLOC_003573	Glyma.10G213700	chr10:44616570-44617248	NA	NA	NA	NOTEST	0	0	0	0.126964	0	0.063443	-inf	1	no
XLOC_003603	Glyma.10G220200	chr10:45169136-45170216	F-box and associated interaction domains-containing protein	GO:0005515(protein binding)	NA	NOTEST	0.0893846	0.14361	0.117297	0	0	0	inf	1	no
XLOC_003622	Glyma.10G223900	chr10:45473929-45476061	Protein of unknown function (DUF677)	NA	NA	NOTEST	0	0	0	0.0593814	0	0.029533	-inf	1	no
XLOC_003626	Glyma.10G224400	chr10:45509546-45510381	HSP20-like chaperones superfamily protein	NA	NA	NOTEST	0	0	0	0.125788	0	0.0624374	-inf	1	no
XLOC_003627	Glyma.10G224600	chr10:45528979-45529363	NA	NA	NA	NOTEST	0	0.569926	0.285056	0	0	0	inf	1	no
XLOC_003641	Glyma.10G227200	chr10:45763307-45766780	RING/FYVE/PHD zinc finger superfamily protein	NA	NA	NOTEST	0.0895914	0.0724712	0.0894765	0	0	0	inf	1	no
XLOC_003643	Glyma.10G227400	chr10:45789785-45796046	multidrug resistance-associated protein 14	GO:0005524(ATP binding);GO:0006810(transport);GO:0016021(integral component of membrane);GO:0016887(ATPase activity);GO:0042626("ATPase activity, coupled to transmembrane movement of substances");GO:0055085(transmembrane transport)	02010((ABC transporters));04976((Bile secretion))	NOTEST	0	0.0431948	0.0277372	0	0	0	inf	1	no
XLOC_003657	Glyma.10G229800	chr10:45996214-45998100	ABC-2 type transporter family protein	GO:0005524(ATP binding);GO:0016020(membrane);GO:0016887(ATPase activity)	NA	NOTEST	0	0	0	0.142318	0	0.0711026	-inf	1	no
XLOC_003673	Glyma.10G233800	chr10:46291764-46292352	SET domain protein 20	GO:0005515(protein binding)	NA	NOTEST	0	0	0	0.380717	0.515558	0.426736	-inf	1	no
XLOC_003702	Glyma.10G239400	chr10:46809245-46809863	C-repeat-binding factor 4	GO:0003700(sequence-specific DNA binding transcription factor activity);GO:0006355("regulation of transcription, DNA-templated")	NA	NOTEST	0.296741	0	0.14952	0	0	0	inf	1	no
XLOC_003707	Glyma.10G240500	chr10:46885458-46894424	AGAMOUS-like 42	GO:0003677(DNA binding);GO:0003700(sequence-specific DNA binding transcription factor activity);GO:0005634(nucleus);GO:0006355("regulation of transcription, DNA-templated");GO:0046983(protein dimerization activity)	NA	NOTEST	0	0.282519	0.161541	0	0	0	inf	1	no
XLOC_003710	Glyma.10G241100	chr10:46961499-46963113	gibberellin 20 oxidase 2	GO:0016491(oxidoreductase activity);GO:0055114(oxidation-reduction process)	NA	NOTEST	0	0	0	0.440491	0.162467	0.306731	-inf	1	no
XLOC_003711	Glyma.10G241400	chr10:47002207-47005410	basic helix-loop-helix (bHLH) DNA-binding superfamily protein	GO:0003677(DNA binding);GO:0046983(protein dimerization activity)	NA	NOTEST	0	0	0	0.131345	0	0.0653804	-inf	1	no
XLOC_003741	Glyma.10G247300	chr10:47571852-47573341	C-8 sterol isomerases	GO:0006869(lipid transport)	NA	NOTEST	0	0	0	0	0.0879327	0.0456114	-inf	1	no
XLOC_003746	Glyma.10G247800	chr10:47614612-47618634	L-Aspartase-like family protein	GO:0004018("N6-(1,2-dicarboxyethyl)AMP AMP-lyase (fumarate-forming) activity");GO:0006188(IMP biosynthetic process)	NA	NOTEST	0.0872639	0.059115	0.0808488	0	0	0	inf	1	no
XLOC_003747	Glyma.10G248200	chr10:47642890-47652466	NA	NA	NA	NOTEST	89.6282	73.8185	86.0491	0	0	0	inf	1	no
XLOC_003756	Glyma.10G249900	chr10:47812124-47813153	NA	NA	NA	NOTEST	0	0	0	0.175454	0	0.087042	-inf	1	no
XLOC_003772	Glyma.10G252700	chr10:48047323-48050458	cysteine-rich RLK (RECEPTOR-like protein kinase) 25	GO:0004672(protein kinase activity);GO:0006468(protein phosphorylation)	NA	NOTEST	0	0.0384481	0.0228555	0	0	0	inf	1	no
XLOC_003837	Glyma.10G266700	chr10:48999519-49008756	NA	NA	NA	NOTEST	0	2.41938	1.30974	0	0	0	inf	1	no
XLOC_003864	Glyma.10G272300	chr10:49452177-49453029	C2H2 and C2HC zinc fingers superfamily protein	NA	NA	NOTEST	0.443141	0	0.222612	0	0	0	inf	1	no
XLOC_003878	Glyma.10G274800	chr10:49776899-49777202	NA	NA	NA	NOTEST	0	0	0	4.47397	0	2.23293	-inf	1	no
XLOC_003882	Glyma.10G275300	chr10:49813456-49815107	NA	NA	NA	NOTEST	0.974917	0	0.486932	0	0	0	inf	1	no
XLOC_003952	Glyma.10G287700	chr10:50672850-50676639	Aluminium activated malate transporter family protein	GO:0015743(malate transport)	NA	NOTEST	0	0	0	0.253807	0	0.126185	-inf	1	no
XLOC_003957	Glyma.10G288700	chr10:50746753-50758555	NA	NA	NA	NOTEST	0	0	0	0	3.87096	1.91003	-inf	1	no
XLOC_003966	Glyma.10G290200	chr10:50840254-50840812	C2H2 and C2HC zinc fingers superfamily protein	NA	NA	NOTEST	0	0	0	0	0.504877	0.257429	-inf	1	no
XLOC_004018	Glyma.10G003100	chr10:315611-317460	heat shock transcription factor A6B	GO:0003700(sequence-specific DNA binding transcription factor activity);GO:0005634(nucleus);GO:0006355("regulation of transcription, DNA-templated");GO:0009408(response to heat);GO:0043565(sequence-specific DNA binding)	NA	NOTEST	0	0	0	0.0624045	0.243365	0.175759	-inf	1	no
XLOC_004025	Glyma.10G004200	chr10:419042-421701	Protein phosphatase 2C family protein	GO:0003824(catalytic activity);GO:0004722(protein serine/threonine phosphatase activity);GO:0006470(protein dephosphorylation)	NA	NOTEST	0	0	0	0	0.0967278	0.0623466	-inf	1	no
XLOC_004038	Glyma.10G006700	chr10:662836-664714	phosphate transporter 1;3	GO:0016021(integral component of membrane);GO:0055085(transmembrane transport)	NA	NOTEST	0.0508007	0.162342	0.113004	0	0	0	inf	1	no
XLOC_004048	Glyma.10G008100	chr10:773008-774153	Tetratricopeptide repeat (TPR)-like superfamily protein	NA	NA	NOTEST	0	0	0	0.0624016	0	0.031147	-inf	1	no
XLOC_004072	Glyma.10G015000	chr10:1334552-1335125	NA	NA	NA	NOTEST	0	0	0	0.205467	0	0.103026	-inf	1	no
XLOC_004132	Glyma.10G026800	chr10:2346421-2347733	PATATIN-like protein 9	GO:0006629(lipid metabolic process)	NA	NOTEST	0.141504	0.222471	0.13869	0	0	0	inf	1	no
XLOC_004134	Glyma.10G027300	chr10:2394665-2394980	NA	NA	NA	NOTEST	0	0	0	0	1.75789	0.750646	-inf	1	no
XLOC_004152	Glyma.10G031200	chr10:2715198-2716286	histone H2A 11	GO:0003677(DNA binding)	05034((Alcoholism));05322((Systemic lupus erythematosus))	NOTEST	0	1.78672	0.915938	0	0	0	inf	1	no
XLOC_004163	Glyma.10G033700	chr10:2913220-2913484	NA	NA	NA	NOTEST	0	0	0	2.77416	0	1.38577	-inf	1	no
XLOC_004182	Glyma.10G037600	chr10:3320889-3321839	Protein of unknown function (DUF640)	NA	NA	NOTEST	0	0	0	0	0.255421	0.103702	-inf	1	no
XLOC_004188	Glyma.10G039600	chr10:3498155-3501931	cellulose synthase A4	GO:0016020(membrane);GO:0016760(cellulose synthase (UDP-forming) activity);GO:0030244(cellulose biosynthetic process)	NA	NOTEST	0	0	0	0	0.032198	0.0198705	-inf	1	no
XLOC_004212	Glyma.10G045300	chr10:4037023-4037569	C2H2-type zinc finger family protein	NA	NA	NOTEST	0	0	0	0.197626	0	0.0986358	-inf	1	no
XLOC_004218	Glyma.10G046200	chr10:4136154-4137237	NA	NA	NA	NOTEST	0.0865654	0	0.043273	0	0	0	inf	1	no
XLOC_004237	Glyma.10G050200	chr10:4507927-4509971	importin alpha isoform 9	GO:0005515(protein binding)	NA	NOTEST	0	0	0	0.168588	0.219695	0.193602	-inf	1	no
XLOC_004240	Glyma.10G050900	chr10:4572742-4574496	ataurora3	GO:0000226(microtubule cytoskeleton organization);GO:0000278(mitotic cell cycle);GO:0004672(protein kinase activity);GO:0005524(ATP binding);GO:0006468(protein phosphorylation);GO:0007049(cell cycle);GO:0007059(chromosome segregation);GO:0032465(regulation of cytokinesis)	NA	NOTEST	0	0	0	0.432933	0	0.215954	-inf	1	no
XLOC_004298	Glyma.10G062000	chr10:5822005-5823281	NA	NA	NA	NOTEST	0	0.0578944	0.0376599	0	0	0	inf	1	no
XLOC_004314	Glyma.10G065200	chr10:6225746-6228826	Leucine-rich repeat protein kinase family protein	GO:0004672(protein kinase activity);GO:0005524(ATP binding);GO:0006468(protein phosphorylation)	NA	NOTEST	0	0	0	0.0337859	0	0.0169076	-inf	1	no
XLOC_004323	Glyma.10G067000	chr10:6572360-6572918	C-repeat/DRE binding factor 1	GO:0003700(sequence-specific DNA binding transcription factor activity);GO:0006355("regulation of transcription, DNA-templated")	NA	NOTEST	0	0	0	0.467896	0	0.234642	-inf	1	no
XLOC_004324	Glyma.10G067100	chr10:6585124-6588865	NA	NA	NA	NOTEST	0	0	0	0.0447901	0.0570298	0.0514042	-inf	1	no
XLOC_004346	Glyma.10G071600	chr10:7245667-7246740	RmlC-like cupins superfamily protein	NA	NA	NOTEST	0	0	0	0.338125	0	0.16994	-inf	1	no
XLOC_004347	Glyma.10G072200	chr10:7319015-7322030	Iron-sulphur cluster biosynthesis family protein	NA	NA	NOTEST	0.227314	0.186394	0.200686	0	0	0	inf	1	no
XLOC_004387	Glyma.10G080500	chr10:9489046-9490016	Subtilisin-like serine endopeptidase family protein	NA	NA	NOTEST	0	0	0	0.329634	0	0.164687	-inf	1	no
XLOC_004396	Glyma.10G082200	chr10:9967026-9970045	DNAse I-like superfamily protein	GO:0003676(nucleic acid binding)	NA	NOTEST	0	0	0	0.0224961	0.0288083	0.0268335	-inf	1	no
XLOC_004424	Glyma.10G086500	chr10:11085130-11085644	NA	NA	NA	NOTEST	0	0	0	0	1.21413	0.715965	-inf	1	no
XLOC_004428	Glyma.10G087100	chr10:11218492-11224712	calcium-dependent protein kinase 20	GO:0004672(protein kinase activity);GO:0006468(protein phosphorylation)	04626((Plant-pathogen interaction));05145((Toxoplasmosis))	NOTEST	0.0428341	0	0.0214058	0	0	0	inf	1	no
XLOC_004469	Glyma.10G095100	chr10:13762873-13765337	C2H2-type zinc finger family protein	NA	NA	NOTEST	0	0	0	0.0631523	0	0.0315525	-inf	1	no
XLOC_004471	Glyma.10G095300	chr10:13876662-13882945	PIF1 helicase	GO:0000723(telomere maintenance);GO:0003678(DNA helicase activity);GO:0006281(DNA repair)	NA	NOTEST	0	0	0	0.0157339	0	0.00779715	-inf	1	no
XLOC_004481	Glyma.10G097300	chr10:16511452-16513373	Transducin/WD40 repeat-like superfamily protein	NA	NA	NOTEST	0	0	0	0.194937	0	0.0974214	-inf	1	no
XLOC_004489	Glyma.10G098500	chr10:17196624-17197535	NADH dehydrogenase subunit 4	NA	00190((Oxidative phosphorylation));05012((Parkinson's disease))	NOTEST	0	0.121929	0.0662694	0	0	0	inf	1	no
XLOC_004541	Glyma.10G109100	chr10:25246877-25250035	tripeptidyl peptidase ii	GO:0004252(serine-type endopeptidase activity);GO:0006508(proteolysis)	NA	NOTEST	0.422959	0	0.210973	0	0	0	inf	1	no
XLOC_004577	Glyma.10G116000	chr10:28886040-28887590	cytochrome P450, family 71, subfamily B, polypeptide 35	GO:0005506(iron ion binding);GO:0016705("oxidoreductase activity, acting on paired donors, with incorporation or reduction of molecular oxygen");GO:0020037(heme binding);GO:0055114(oxidation-reduction process)	NA	NOTEST	0.0580495	0	0.0289536	0	0	0	inf	1	no
XLOC_004598	Glyma.10G119400	chr10:30454053-30458884	Subtilisin-like serine endopeptidase family protein	GO:0004252(serine-type endopeptidase activity);GO:0006508(proteolysis)	NA	NOTEST	0	0	0	0.0496323	0.0315781	0.0430179	-inf	1	no
XLOC_004607	Glyma.10G120700	chr10:30735245-30737705	Granulin repeat cysteine protease family protein	GO:0006508(proteolysis);GO:0008234(cysteine-type peptidase activity)	NA	NOTEST	0	0	0	0	0.758233	0.428804	-inf	1	no
XLOC_004636	Glyma.10G126600	chr10:33639092-33643460	Protein of unknown function (DUF3741)	NA	NA	NOTEST	0.0224128	0	0.011153	0	0	0	inf	1	no
XLOC_004641	Glyma.10G127500	chr10:33875097-33875889	Disease resistance-responsive (dirigent-like protein) family protein	NA	NA	NOTEST	0	0	0	0.20068	0	0.100482	-inf	1	no
XLOC_004645	Glyma.10G128500	chr10:34146060-34158388	ortholog of human splicing factor SC35	GO:0003676(nucleic acid binding)	NA	NOTEST	0	0	0	0	0.216715	0.10807	-inf	1	no
XLOC_004662	Glyma.10G132700	chr10:35740936-35743393	TTF-type zinc finger protein with HAT dimerisation domain	GO:0046983(protein dimerization activity)	NA	NOTEST	0	0	0	0	0.0237346	0.0168445	-inf	1	no
XLOC_004724	Glyma.10G146400	chr10:38133321-38135483	HMG (high mobility group) box protein with ARID/BRIGHT DNA-binding domain	GO:0003677(DNA binding)	NA	NOTEST	0	0	0	0.0717508	0.0928272	0.0950941	-inf	1	no
XLOC_004801	Glyma.10G159600	chr10:39390516-39392598	HXXXD-type acyl-transferase family protein	GO:0016747("transferase activity, transferring acyl groups other than amino-acyl groups")	NA	NOTEST	0	0.550463	0.184635	0	0	0	inf	1	no
XLOC_004823	Glyma.10G164900	chr10:39922389-39923607	ortholog of human splicing factor SC35	GO:0003676(nucleic acid binding)	NA	NOTEST	0	0	0	0	0.144623	0.0753863	-inf	1	no
XLOC_004835	Glyma.10G168900	chr10:40324945-40325938	RmlC-like cupins superfamily protein	NA	NA	NOTEST	0	0.144633	0.0701448	0	0	0	inf	1	no
XLOC_004879	Glyma.10G177400	chr10:41078624-41079460	Protein of unknown function (DUF1442)	NA	NA	NOTEST	0	0	0	0	0.173088	0.0901503	-inf	1	no
XLOC_004897	Glyma.10G181000	chr10:41457840-41458383	NA	NA	NA	NOTEST	0.302933	0.496409	0.377605	0	0	0	inf	1	no
XLOC_004906	Glyma.10G184100	chr10:41743534-41743861	NA	NA	NA	NOTEST	0	0	0	1.69417	0	0.845175	-inf	1	no
XLOC_004946	Glyma.10G192600	chr10:42491627-42494884	NA	NA	NA	NOTEST	0	0	0	0	0.160238	0.0867191	-inf	1	no
XLOC_004960	Glyma.10G195000	chr10:42702304-42705748	5\'-nucleotidases;magnesium ion binding	GO:0000287(magnesium ion binding);GO:0005737(cytoplasm);GO:0008253(5'-nucleotidase activity)	NA	NOTEST	0	0	0	0.0957695	0	0.0476104	-inf	1	no
XLOC_004969	Glyma.10G197400	chr10:42863464-42868043	RAB GTPase homolog C2A	GO:0005525(GTP binding)	NA	NOTEST	0	0	0	0	0.732248	0.399252	-inf	1	no
XLOC_004974	Glyma.10G198700	chr10:42987682-42993841	Myosin heavy chain-related protein	NA	NA	NOTEST	0	0	0	0.0100171	0	0.0049472	-inf	1	no
XLOC_005005	Glyma.10G203600	chr10:43486216-43489141	Major facilitator superfamily protein	GO:0016021(integral component of membrane);GO:0055085(transmembrane transport)	NA	NOTEST	0	0	0	0	0.122173	0.0681444	-inf	1	no
XLOC_005016	Glyma.10G208000	chr10:43954093-43975675	NA	NA	NA	NOTEST	0	0	0	6.31288	0	3.17694	-inf	1	no
XLOC_005037	Glyma.10G211700	chr10:44429243-44429549	NA	NA	NA	NOTEST	1.57484	0	0.786259	0	0	0	inf	1	no
XLOC_005082	Glyma.10G220500	chr10:45186648-45187830	F-box family protein	GO:0005515(protein binding)	NA	NOTEST	0	0	0	0	0.0730407	0.0392056	-inf	1	no
XLOC_005123	Glyma.10G229600	chr10:45969156-45973340	VIRB2-interacting protein 1	NA	NA	NOTEST	0	0	0	0.179596	0	0.0896414	-inf	1	no
XLOC_005132	Glyma.10G230800	chr10:46066228-46067762	NA	NA	NA	NOTEST	0	0	0	0.0399368	0	0.0198527	-inf	1	no
XLOC_005138	Glyma.10G231800	chr10:46139029-46139379	MATE efflux family protein	GO:0006855(drug transmembrane transport);GO:0015238(drug transmembrane transporter activity);GO:0015297(antiporter activity);GO:0016020(membrane);GO:0055085(transmembrane transport)	NA	NOTEST	0	0	0	7.31629	0	3.6404	-inf	1	no
XLOC_005163	Glyma.10G237900	chr10:46627616-46631426	Leucine-rich repeat transmembrane protein kinase	GO:0004672(protein kinase activity);GO:0005515(protein binding);GO:0006468(protein phosphorylation)	NA	NOTEST	0	0	0	0.0144722	0	0.00721049	-inf	1	no
XLOC_005184	Glyma.10G241500	chr10:47008877-47010605	Protein kinase superfamily protein	GO:0004672(protein kinase activity);GO:0005524(ATP binding);GO:0006468(protein phosphorylation)	NA	NOTEST	0	0.0396187	0.0199994	0	0	0	inf	1	no
XLOC_005212	Glyma.10G246800	chr10:47511813-47513422	Bifunctional inhibitor/lipid-transfer protein/seed storage 2S albumin superfamily protein	NA	NA	NOTEST	0	0.189724	0.0728056	0	0	0	inf	1	no
XLOC_005238	Glyma.10G254500	chr10:48164914-48166398	xyloglucan endotransglucosylase/hydrolase 10	GO:0004553("hydrolase activity, hydrolyzing O-glycosyl compounds");GO:0005618(cell wall);GO:0005975(carbohydrate metabolic process);GO:0006073(cellular glucan metabolic process);GO:0016762(xyloglucan:xyloglucosyl transferase activity);GO:0048046(apoplast)	NA	NOTEST	0	0	0	0	0.0985919	0.0580268	-inf	1	no
XLOC_005289	Glyma.10G263100	chr10:48758484-48758763	NA	NA	NA	NOTEST	2.27073	2.01909	2.28917	0	0	0	inf	1	no
XLOC_005291	Glyma.10G263500	chr10:48785290-48786954	CYCLIN D3;1	GO:0005634(nucleus)	04075((Plant hormone signal transduction))	NOTEST	0.136301	0	0.067984	0	0	0	inf	1	no
XLOC_005302	Glyma.10G265200	chr10:48910170-48910623	NA	NA	NA	NOTEST	0	0	0	0	0.431038	0.207796	-inf	1	no
XLOC_005339	Glyma.10G272700	chr10:49523278-49524067	NA	NA	NA	NOTEST	0	0	0	0.119679	0	0.0598415	-inf	1	no
XLOC_005363	Glyma.10G278800	chr10:50049193-50049785	Nucleic acid-binding, OB-fold-like protein	GO:0003677(DNA binding);GO:0005634(nucleus);GO:0006260(DNA replication);GO:0006281(DNA repair);GO:0006310(DNA recombination)	03030((DNA replication));03420((Nucleotide excision repair));03430((Mismatch repair));03440((Homologous recombination));03460((Fanconi anemia pathway))	NOTEST	0	0	0	0.911568	1.34103	1.14124	-inf	1	no
XLOC_005367	Glyma.10G279700	chr10:50118864-50120239	TRICHOME BIREFRINGENCE-LIKE 36	NA	NA	NOTEST	0	0	0	0	0.146584	0.0813864	-inf	1	no
XLOC_005379	Glyma.10G282200	chr10:50315049-50317937	FAD/NAD(P)-binding oxidoreductase family protein	GO:0071949(FAD binding)	NA	NOTEST	0	0	0	0.134486	0	0.0670274	-inf	1	no
XLOC_005386	Glyma.10G283600	chr10:50417513-50418346	Amino acid permease family protein	GO:0003333(amino acid transmembrane transport);GO:0015171(amino acid transmembrane transporter activity);GO:0016020(membrane)	NA	NOTEST	0	0	0	0	0.113087	0.0669766	-inf	1	no
XLOC_005398	Glyma.10G286800	chr10:50636971-50637900	GRAM domain-containing protein / ABA-responsive protein-related	NA	NA	NOTEST	0.180129	0.146354	0.171321	0	0	0	inf	1	no
XLOC_005416	Glyma.10G290300	chr10:50856123-50857435	Domain of unknown function (DUF966)	NA	NA	NOTEST	0	0	0	0.104829	0	0.0522424	-inf	1	no
XLOC_005431	Glyma.10G293000	chr10:51074138-51075289	hapless 8	NA	NA	NOTEST	0	0	0	0.102897	0.13354	0.122706	-inf	1	no
XLOC_005434	Glyma.10G293600	chr10:51108114-51110874	Plant protein of unknown function (DUF828)	NA	NA	NOTEST	0.0467329	0	0.0233046	0	0	0	inf	1	no
XLOC_005446	Glyma.10G296100	chr10:51303113-51304668	inositol transporter 1	GO:0016021(integral component of membrane);GO:0022857(transmembrane transporter activity);GO:0055085(transmembrane transport)	NA	NOTEST	0	0.0510823	0.0242438	0	0	0	inf	1	no
XLOC_005453	Glyma.10G297100	chr10:51395080-51400848	lipase class 3 family protein	GO:0006629(lipid metabolic process)	NA	NOTEST	0.0373115	0.0299688	0.0367997	0	0	0	inf	1	no
XLOC_005459	Glyma.10G298100	chr10:51474975-51476770	NA	NA	NA	NOTEST	0	0	0	0.23796	0	0.118275	-inf	1	no
XLOC_005478	Glyma.11G002500	chr11:129487-130704	NA	NA	NA	NOTEST	0.0856218	0	0.0426276	0	0	0	inf	1	no
XLOC_005480	Glyma.11G003100	chr11:191982-194694	NA	NA	NA	NOTEST	0.109098	0	0.0543798	0	0	0	inf	1	no
XLOC_005482	Glyma.11G003400	chr11:230010-233145	protodermal factor 2	GO:0003677(DNA binding);GO:0008289(lipid binding)	NA	NOTEST	0.0373291	0	0.0186603	0	0	0	inf	1	no
XLOC_005483	Glyma.11G003500	chr11:260933-263492	Pyridoxal-5\'-phosphate-dependent enzyme family protein	NA	00260("(Glycine, serine and threonine metabolism)");00400("(Phenylalanine, tyrosine and tryptophan biosynthesis)");01230((Biosynthesis of amino acids))	NOTEST	0	0	0	0.156145	0	0.0780362	-inf	1	no
XLOC_005503	Glyma.11G008000	chr11:551056-557355	Bifunctional inhibitor/lipid-transfer protein/seed storage 2S albumin superfamily protein	NA	NA	NOTEST	0.354721	0	0.177178	0	0	0	inf	1	no
XLOC_005553	Glyma.11G016900	chr11:1168544-1170707	sugar transporter 1	GO:0016021(integral component of membrane);GO:0055085(transmembrane transport)	NA	NOTEST	0	0	0	0.0412927	0	0.0206134	-inf	1	no
XLOC_005555	Glyma.11G017300	chr11:1208046-1208238	NA	NA	NA	NOTEST	0	0	0	22.9771	0	11.497	-inf	1	no
XLOC_005561	Glyma.11G018000	chr11:1246313-1247807	highly ABA-induced PP2C gene 3	GO:0003824(catalytic activity);GO:0004722(protein serine/threonine phosphatase activity);GO:0006470(protein dephosphorylation)	04075((Plant hormone signal transduction))	NOTEST	0	0	0	0.0823961	0.167501	0.118359	-inf	1	no
XLOC_005563	Glyma.11G018200	chr11:1277093-1279539	Homeodomain-like superfamily protein	NA	NA	NOTEST	5.78377	0	2.89521	0	0	0	inf	1	no
XLOC_005599	Glyma.11G025200	chr11:1792087-1795205	Remorin family protein	NA	NA	NOTEST	0.884984	0.180679	0.543722	0	0	0	inf	1	no
XLOC_005628	Glyma.11G030900	chr11:2234874-2236019	PLATZ transcription factor family protein	NA	NA	NOTEST	0	0	0	0.354847	0.311794	0.334415	-inf	1	no
XLOC_005641	Glyma.11G034200	chr11:2494638-2494981	Formyl transferase	NA	NA	NOTEST	4.1683	0	2.08121	0	0	0	inf	1	no
XLOC_005642	Glyma.11G034300	chr11:2495161-2497308	formyltetrahydrofolate deformylase, putative	GO:0006189('de novo' IMP biosynthetic process);GO:0008864(formyltetrahydrofolate deformylase activity);GO:0009058(biosynthetic process);GO:0016742("hydroxymethyl-, formyl- and related transferase activity")	NA	NOTEST	0	0	0	0.286775	0.189279	0.252044	-inf	1	no
XLOC_005650	Glyma.11G037200	chr11:2685759-2687151	HXXXD-type acyl-transferase family protein	GO:0016747("transferase activity, transferring acyl groups other than amino-acyl groups")	NA	NOTEST	0.178426	0	0.0891786	0	0	0	inf	1	no
XLOC_005702	Glyma.11G045400	chr11:3358345-3359746	myb domain protein 84	NA	NA	NOTEST	0	0.0719011	0.0379578	0	0	0	inf	1	no
XLOC_005704	Glyma.11G046000	chr11:3452434-3452765	phytosulfokine 4 precursor	GO:0005576(extracellular region);GO:0008083(growth factor activity);GO:0008283(cell proliferation)	NA	NOTEST	0	0	0	11.9583	0	6.00076	-inf	1	no
XLOC_005769	Glyma.11G058400	chr11:4410895-4411822	ASYMMETRIC LEAVES 2-like 1	NA	NA	NOTEST	0	0	0	0	0.31284	0.109548	-inf	1	no
XLOC_005774	Glyma.11G060000	chr11:4532291-4534084	cytochrome P450, family 82, subfamily F, polypeptide 1	GO:0005506(iron ion binding);GO:0016705("oxidoreductase activity, acting on paired donors, with incorporation or reduction of molecular oxygen");GO:0020037(heme binding);GO:0055114(oxidation-reduction process)	NA	NOTEST	0	0	0	0.125188	0.0805458	0.105799	-inf	1	no
XLOC_005784	Glyma.11G061500	chr11:4598642-4598924	Stress responsive alpha-beta barrel domain protein	NA	NA	NOTEST	0	0	0	3.66048	2.87028	3.16894	-inf	1	no
XLOC_005794	Glyma.11G062700	chr11:4750453-4752577	cytochrome P450, family 71, subfamily B, polypeptide 34	GO:0005506(iron ion binding);GO:0016705("oxidoreductase activity, acting on paired donors, with incorporation or reduction of molecular oxygen");GO:0020037(heme binding);GO:0055114(oxidation-reduction process)	NA	NOTEST	0	0	0	0.116888	0	0.0580227	-inf	1	no
XLOC_005797	Glyma.11G063100	chr11:4779680-4781477	Protein kinase superfamily protein	GO:0004672(protein kinase activity);GO:0006468(protein phosphorylation)	NA	NOTEST	0	0.0323554	0.0190845	0	0	0	inf	1	no
XLOC_005805	Glyma.11G065300	chr11:4940577-4942271	Tetratricopeptide repeat (TPR)-like superfamily protein	NA	NA	NOTEST	0	0	0	0.0695246	0.0890869	0.0925833	-inf	1	no
XLOC_005831	Glyma.11G069600	chr11:5237678-5239865	laccase 11	GO:0005507(copper ion binding);GO:0016491(oxidoreductase activity);GO:0055114(oxidation-reduction process)	NA	NOTEST	0.0506912	0.0404244	0.0458001	0	0	0	inf	1	no
XLOC_005858	Glyma.11G073500	chr11:5484314-5485550	FAD-linked oxidases family protein	GO:0003824(catalytic activity);GO:0016491(oxidoreductase activity);GO:0050660(flavin adenine dinucleotide binding);GO:0055114(oxidation-reduction process)	NA	NOTEST	0.251246	0	0.125271	0	0	0	inf	1	no
XLOC_005885	Glyma.11G077900	chr11:5867414-5868704	Rhodanese/Cell cycle control phosphatase superfamily protein	NA	NA	NOTEST	0	0	0	0.323561	0.437608	0.373018	-inf	1	no
XLOC_005904	Glyma.11G081300	chr11:6104640-6105099	NA	NA	NA	NOTEST	0	0	0	0.622456	0	0.310825	-inf	1	no
XLOC_005986	Glyma.11G100100	chr11:7589579-7592262	cytochrome P450, family 86, subfamily B, polypeptide 1	GO:0005506(iron ion binding);GO:0016705("oxidoreductase activity, acting on paired donors, with incorporation or reduction of molecular oxygen");GO:0020037(heme binding);GO:0055114(oxidation-reduction process)	00073("(Cutin, suberine and wax biosynthesis)")	NOTEST	0.0411773	0	0.0205644	0	0	0	inf	1	no
XLOC_005987	Glyma.11G100200	chr11:7594838-7596175	NA	NA	NA	NOTEST	0	0	0	0.121464	0.31983	0.225607	-inf	1	no
XLOC_005991	Glyma.11G100900	chr11:7637976-7641807	Ankyrin repeat family protein	NA	NA	NOTEST	0.0497759	0	0.024841	0	0	0	inf	1	no
XLOC_006028	Glyma.11G108000	chr11:8234477-8255872	Protein kinase protein with adenine nucleotide alpha hydrolases-like domain	GO:0004672(protein kinase activity);GO:0005524(ATP binding);GO:0006468(protein phosphorylation)	NA	NOTEST	0	0	0	0.113575	0	0.0564266	-inf	1	no
XLOC_006038	Glyma.11G110700	chr11:8446617-8450111	growth-regulating factor 5	GO:0005524(ATP binding);GO:0005634(nucleus);GO:0006351("transcription, DNA-templated");GO:0006355("regulation of transcription, DNA-templated");GO:0032502(developmental process)	NA	NOTEST	0.268558	0	0.134261	0	0	0	inf	1	no
XLOC_006062	Glyma.11G115700	chr11:8835841-8836448	Arabidopsis protein of unknown function (DUF241)	NA	NA	NOTEST	0	0.345123	0.213605	0	0	0	inf	1	no
XLOC_006065	Glyma.11G116000	chr11:8841144-8842044	Arabidopsis protein of unknown function (DUF241)	NA	NA	NOTEST	0	0.086225	0.0470842	0	0	0	inf	1	no
XLOC_006072	Glyma.11G116900	chr11:8892779-8895140	NmrA-like negative transcriptional regulator family protein	NA	NA	NOTEST	0	0.176395	0.0850639	0	0	0	inf	1	no
XLOC_006084	Glyma.11G119400	chr11:9072659-9073249	BURP domain-containing protein	NA	NA	NOTEST	0.406049	0	0.2025	0	0	0	inf	1	no
XLOC_006088	Glyma.11G120500	chr11:9196724-9197849	Protein of unknown function (DUF677)	NA	NA	NOTEST	0	0	0	0.111552	0	0.0555595	-inf	1	no
XLOC_006104	Glyma.11G123700	chr11:9413720-9415448	Pentatricopeptide repeat (PPR) superfamily protein	NA	NA	NOTEST	0	0.0503536	0.0279922	0	0	0	inf	1	no
XLOC_006112	Glyma.11G125200	chr11:9512064-9513783	AP2/B3-like transcriptional factor family protein	GO:0003677(DNA binding)	NA	NOTEST	0.15609	0	0.0780052	0	0	0	inf	1	no
XLOC_006140	Glyma.11G129200	chr11:9820970-9824057	beta glucosidase 15	GO:0004553("hydrolase activity, hydrolyzing O-glycosyl compounds");GO:0005975(carbohydrate metabolic process)	NA	NOTEST	0.222258	0.059718	0.145194	0	0	0	inf	1	no
XLOC_006151	Glyma.11G130500	chr11:9953161-9957755	AMP-dependent synthetase and ligase family protein	GO:0003824(catalytic activity);GO:0008152(metabolic process)	NA	NOTEST	0	0	0	0	0.0168851	0.0116657	-inf	1	no
XLOC_006165	Glyma.11G133900	chr11:10235143-10240423	MATE efflux family protein	NA	NA	NOTEST	0	0	0	1.04443	2.18283	1.59579	-inf	1	no
XLOC_006193	Glyma.11G140800	chr11:10751806-10752553	Pathogenesis-related thaumatin superfamily protein	NA	NA	NOTEST	0	0.225421	0.0627997	0	0	0	inf	1	no
XLOC_006232	Glyma.11G148300	chr11:11449385-11450442	FASCICLIN-like arabinogalactan-protein 11	NA	NA	NOTEST	0	0	0	0.111311	0.145024	0.115025	-inf	1	no
XLOC_006234	Glyma.11G148500	chr11:11466677-11467556	FASCICLIN-like arabinogalactan-protein 11	NA	NA	NOTEST	0	0	0	0.21124	0.551051	0.342829	-inf	1	no
XLOC_006235	Glyma.11G148600	chr11:11469710-11470088	NA	NA	NA	NOTEST	0	0	0	1.07997	0.756356	0.897638	-inf	1	no
XLOC_006239	Glyma.11G149300	chr11:11628720-11628951	NA	NA	NA	NOTEST	0	7.1159	3.7304	0	0	0	inf	1	no
XLOC_006244	Glyma.11G150200	chr11:11747637-11750163	scarecrow-like 3	NA	NA	NOTEST	0	0	0	0.0444131	0	0.0221132	-inf	1	no
XLOC_006257	Glyma.11G152700	chr11:12181408-12192996	Early-responsive to dehydration stress protein (ERD4)	GO:0016020(membrane)	NA	NOTEST	0.0364632	0	0.0181307	0	0	0	inf	1	no
XLOC_006276	Glyma.11G157100	chr11:13891611-13892037	calmodulin-like 41	NA	NA	NOTEST	0	0.369485	0.205826	0	0	0	inf	1	no
XLOC_006299	Glyma.11G161800	chr11:14983433-14987443	Peroxidase superfamily protein	GO:0004601(peroxidase activity);GO:0006979(response to oxidative stress);GO:0020037(heme binding);GO:0055114(oxidation-reduction process)	00940((Phenylpropanoid biosynthesis))	NOTEST	0	0	0	0.0847099	0	0.042425	-inf	1	no
XLOC_006340	Glyma.11G170800	chr11:18343259-18356816	NA	NA	NA	NOTEST	0	0	0	0	1.05365	0.522258	-inf	1	no
XLOC_006341	Glyma.11G171000	chr11:18343259-18356816	NA	NA	NA	NOTEST	0	0.034646	0.0201252	0	0	0	inf	1	no
XLOC_006419	Glyma.11G184900	chr11:25289267-25298498	homolog of histone chaperone HIRA	GO:0005515(protein binding);GO:0005634(nucleus);GO:0006351("transcription, DNA-templated");GO:0006355("regulation of transcription, DNA-templated");GO:0016568(chromatin modification)	NA	NOTEST	0	0.0394206	0.0283973	0	0	0	inf	1	no
XLOC_006420	Glyma.11G185000	chr11:25311147-25317887	Jojoba acyl CoA reductase-related male sterility protein	GO:0080019(fatty-acyl-CoA reductase (alcohol-forming) activity)	00073("(Cutin, suberine and wax biosynthesis)");04146((Peroxisome))	NOTEST	0	0	0	0	0.0444396	0.0293811	-inf	1	no
XLOC_006424	Glyma.11G185700	chr11:25445122-25446643	cytochrome P450, family 94, subfamily C, polypeptide 1	GO:0005506(iron ion binding);GO:0016705("oxidoreductase activity, acting on paired donors, with incorporation or reduction of molecular oxygen");GO:0020037(heme binding);GO:0055114(oxidation-reduction process)	NA	NOTEST	0.0742677	0.0584187	0.0605699	0	0	0	inf	1	no
XLOC_006437	Glyma.11G188000	chr11:25974111-25976047	Family of unknown function (DUF662)	NA	NA	NOTEST	0	0	0	0.191584	0.253739	0.239812	-inf	1	no
XLOC_006445	Glyma.11G189300	chr11:26129193-26129637	NA	NA	NA	NOTEST	0	0	0	0.297774	0.40392	0.367532	-inf	1	no
XLOC_006449	Glyma.11G189700	chr11:26213805-26215644	Transmembrane amino acid transporter family protein	NA	NA	NOTEST	0.245802	0.399679	0.322644	0	0	0	inf	1	no
XLOC_006459	Glyma.11G191500	chr11:26469594-26469969	NA	NA	NA	NOTEST	0	0	0	0.466806	0	0.23218	-inf	1	no
XLOC_006475	Glyma.11G194100	chr11:26769759-26771369	myb domain protein 36	NA	NA	NOTEST	0	0.235117	0.123128	0	0	0	inf	1	no
XLOC_006536	Glyma.11G204900	chr11:28627877-28636212	cysteine-rich RLK (RECEPTOR-like protein kinase) 2	GO:0004672(protein kinase activity);GO:0005524(ATP binding);GO:0006468(protein phosphorylation)	NA	NOTEST	0	0.0276793	0.017327	0	0	0	inf	1	no
XLOC_006569	Glyma.11G211600	chr11:30421204-30421411	Ribosomal protein L31	NA	NA	NOTEST	0	0	0	0	25.576	11.9174	-inf	1	no
XLOC_006595	Glyma.11G216000	chr11:31024576-31028174	O-Glycosyl hydrolases family 17 protein	GO:0004553("hydrolase activity, hydrolyzing O-glycosyl compounds");GO:0005975(carbohydrate metabolic process)	NA	NOTEST	0.0568073	0	0.028294	0	0	0	inf	1	no
XLOC_006619	Glyma.11G219800	chr11:31465078-31468652	lectin protein kinase family protein	GO:0004672(protein kinase activity);GO:0006468(protein phosphorylation)	NA	NOTEST	0.0259795	0	0.0129195	0	0	0	inf	1	no
XLOC_006621	Glyma.11G220000	chr11:31534745-31535075	ROTUNDIFOLIA like 7	NA	NA	NOTEST	0	0	0	0.754882	0	0.37753	-inf	1	no
XLOC_006646	Glyma.11G225900	chr11:32115234-32116311	Concanavalin A-like lectin family protein	GO:0030246(carbohydrate binding)	NA	NOTEST	0	0	0	0.484255	0.124958	0.286838	-inf	1	no
XLOC_006677	Glyma.11G232000	chr11:32754882-32757319	Mad3/BUB1 homology region 1	GO:0007094(mitotic spindle assembly checkpoint)	NA	NOTEST	0	0	0	0.1422	0	0.0706442	-inf	1	no
XLOC_006728	Glyma.11G242100	chr11:33606145-33606571	NA	NA	NA	NOTEST	0	0	0	0.386949	0	0.193295	-inf	1	no
XLOC_006733	Glyma.11G242900	chr11:33684987-33685932	ENTH/ANTH/VHS superfamily protein	GO:0005543(phospholipid binding)	NA	NOTEST	0	0.201445	0.0877126	0	0	0	inf	1	no
XLOC_006778	Glyma.11G253600	chr11:34428111-34433781	putative recombination initiation defect 1	NA	NA	NOTEST	0	0.0376563	0.0240533	0	0	0	inf	1	no
XLOC_006793	Glyma.11G256100	chr11:34596196-34596854	Bifunctional inhibitor/lipid-transfer protein/seed storage 2S albumin superfamily protein	NA	NA	NOTEST	0.271779	0.220723	0.246175	0	0	0	inf	1	no
XLOC_006795	Glyma.11G256900	chr11:34643121-34698853	hAT dimerisation domain-containing protein / transposase-related	GO:0003677(DNA binding)	NA	NOTEST	0	0	0	0	0.0216361	0.0152986	-inf	1	no
XLOC_006814	Glyma.11G003900	chr11:291151-291988	Protein of unknown function (DUF3049)	NA	NA	NOTEST	0	0	0	0.0948252	0	0.0473621	-inf	1	no
XLOC_006827	Glyma.11G006500	chr11:459360-462320	Acyl-CoA N-acyltransferases (NAT) superfamily protein	NA	NA	NOTEST	1.09296	0	0.546804	0	0	0	inf	1	no
XLOC_006837	Glyma.11G009400	chr11:655331-656670	myb domain protein 107	NA	NA	NOTEST	0	0	0	0.160959	0	0.0799985	-inf	1	no
XLOC_006882	Glyma.11G019700	chr11:1388647-1389299	Lactoylglutathione lyase / glyoxalase I family protein	NA	NA	NOTEST	0	0	0	0	0.989661	0.455172	-inf	1	no
XLOC_006886	Glyma.11G020600	chr11:1453019-1453553	Late embryogenesis abundant (LEA) hydroxyproline-rich glycoprotein family	NA	NA	NOTEST	0	0	0	0.250084	0	0.125266	-inf	1	no
XLOC_006889	Glyma.11G021200	chr11:1509148-1509917	WRKY family transcription factor	GO:0003700(sequence-specific DNA binding transcription factor activity);GO:0006355("regulation of transcription, DNA-templated");GO:0043565(sequence-specific DNA binding)	NA	NOTEST	0	0	0	0	0.192997	0.0976578	-inf	1	no
XLOC_006931	Glyma.11G029900	chr11:2163386-2163935	AGAMOUS-like 62	GO:0003677(DNA binding);GO:0046983(protein dimerization activity)	NA	NOTEST	0	0.249735	0.131542	0	0	0	inf	1	no
XLOC_006935	Glyma.11G030300	chr11:2196328-2197250	Bifunctional inhibitor/lipid-transfer protein/seed storage 2S albumin superfamily protein	NA	NA	NOTEST	0.489389	0	0.244176	0	0	0	inf	1	no
XLOC_006964	Glyma.11G035000	chr11:2537235-2540067	NB-ARC domain-containing disease resistance protein	GO:0043531(ADP binding)	NA	NOTEST	0	0	0	0	0.0449225	0.0317289	-inf	1	no
XLOC_006975	Glyma.11G036300	chr11:2613533-2616326	nudix hydrolase homolog 8	GO:0016787(hydrolase activity)	NA	NOTEST	0	0.120227	0.0716658	0	0	0	inf	1	no
XLOC_006981	Glyma.11G038300	chr11:2735990-2737980	expansin-like B1	NA	NA	NOTEST	0	0	0	0.211091	0	0.105241	-inf	1	no
XLOC_007002	Glyma.11G043100	chr11:3156211-3156964	Predicted AT-hook DNA-binding family protein	NA	NA	NOTEST	0.249284	0.77971	0.37344	0	0	0	inf	1	no
XLOC_007007	Glyma.11G044700	chr11:3298744-3299816	NA	NA	NA	NOTEST	0	0	0	0.160371	0	0.0800263	-inf	1	no
XLOC_007011	Glyma.11G045600	chr11:3379029-3381059	1-amino-cyclopropane-1-carboxylate synthase 8	GO:0009058(biosynthetic process);GO:0030170(pyridoxal phosphate binding)	00270((Cysteine and methionine metabolism))	NOTEST	0	0	0	0.0554493	0	0.0277341	-inf	1	no
XLOC_007014	Glyma.11G045900	chr11:3434163-3434676	basic leucine-zipper 5	GO:0003700(sequence-specific DNA binding transcription factor activity);GO:0006355("regulation of transcription, DNA-templated");GO:0043565(sequence-specific DNA binding)	NA	NOTEST	0	0	0	0	0.34723	0.153958	-inf	1	no
XLOC_007021	Glyma.11G047100	chr11:3520731-3521175	TBP-associated factor 8	NA	NA	NOTEST	0	0	0	0	1.06381	0.413883	-inf	1	no
XLOC_007025	Glyma.11G047900	chr11:3575965-3579726	APS kinase	NA	00230((Purine metabolism));00920((Sulfur metabolism))	NOTEST	0	0	0	0.152426	0.0979609	0.133763	-inf	1	no
XLOC_007031	Glyma.11G048800	chr11:3666983-3668446	Acyl-CoA N-acyltransferases (NAT) superfamily protein	GO:0008080(N-acetyltransferase activity)	NA	NOTEST	0	0	0	0.0694021	0	0.0346833	-inf	1	no
XLOC_007056	Glyma.11G054500	chr11:4104455-4106931	S-adenosyl-L-methionine-dependent methyltransferases superfamily protein	GO:0008171(O-methyltransferase activity)	00360((Phenylalanine metabolism));00940((Phenylpropanoid biosynthesis));00941((Flavonoid biosynthesis));00945("(Stilbenoid, diarylheptanoid and gingerol biosynthesis)")	NOTEST	0	0	0	0.134082	0.175862	0.15393	-inf	1	no
XLOC_007059	Glyma.11G055100	chr11:4153926-4154967	mitogen-activated protein kinase kinase kinase 21	GO:0004672(protein kinase activity);GO:0005524(ATP binding);GO:0006468(protein phosphorylation)	NA	NOTEST	0.201995	0	0.101136	0	0	0	inf	1	no
XLOC_007083	Glyma.11G059800	chr11:4522322-4524085	GDSL-like Lipase/Acylhydrolase superfamily protein	GO:0016788("hydrolase activity, acting on ester bonds")	NA	NOTEST	0	0.0576591	0.034418	0	0	0	inf	1	no
XLOC_007111	Glyma.11G067000	chr11:5021149-5027960	SET domain-containing protein	GO:0005515(protein binding)	05206((MicroRNAs in cancer))	NOTEST	0	0	0	0	0.0554361	0.0386918	-inf	1	no
XLOC_007113	Glyma.11G068100	chr11:5118404-5118731	NA	NA	NA	NOTEST	0	0	0	0.840048	0	0.419443	-inf	1	no
XLOC_007117	Glyma.11G068700	chr11:5160006-5160893	GATA type zinc finger transcription factor family protein	GO:0003700(sequence-specific DNA binding transcription factor activity);GO:0006355("regulation of transcription, DNA-templated");GO:0008270(zinc ion binding);GO:0043565(sequence-specific DNA binding)	NA	NOTEST	0	0	0	0.175516	0	0.0884862	-inf	1	no
XLOC_007124	Glyma.11G070000	chr11:5247707-5248607	syntaxin of plants 112	GO:0005515(protein binding);GO:0016020(membrane)	04130((SNARE interactions in vesicular transport));04721((Synaptic vesicle cycle))	NOTEST	0	0	0	0	0.0999483	0.0571778	-inf	1	no
XLOC_007134	Glyma.11G074200	chr11:5541665-5542265	Transducin/WD40 repeat-like superfamily protein	NA	NA	NOTEST	0	0.333075	0.128063	0	0	0	inf	1	no
XLOC_007139	Glyma.11G074700	chr11:5575682-5576984	HXXXD-type acyl-transferase family protein	GO:0016747("transferase activity, transferring acyl groups other than amino-acyl groups")	NA	NOTEST	0	0.0551833	0.0284065	0	0	0	inf	1	no
XLOC_007146	Glyma.11G076200	chr11:5700928-5701243	SAUR-like auxin-responsive protein family	GO:0009733(response to auxin)	04075((Plant hormone signal transduction))	NOTEST	0	1.17012	0.627878	0	0	0	inf	1	no
XLOC_007156	Glyma.11G079700	chr11:5991288-5992851	Pentatricopeptide repeat (PPR) superfamily protein	NA	NA	NOTEST	0	0	0	0.0408663	0.0516551	0.049796	-inf	1	no
XLOC_007171	Glyma.11G082900	chr11:6232128-6233067	Arabidopsis protein of unknown function (DUF241)	NA	NA	NOTEST	0	0	0	0.153112	0	0.0763039	-inf	1	no
XLOC_007180	Glyma.11G084300	chr11:6340162-6340882	NA	NA	NA	NOTEST	0	0	0	0.156965	0	0.0784015	-inf	1	no
XLOC_007196	Glyma.11G086900	chr11:6524323-6525385	Pentatricopeptide repeat (PPR) superfamily protein	NA	NA	NOTEST	0.0835744	0.0678046	0.0840568	0	0	0	inf	1	no
XLOC_007199	Glyma.11G087300	chr11:6548187-6551712	Auxin efflux carrier family protein	GO:0016021(integral component of membrane);GO:0055085(transmembrane transport)	NA	NOTEST	0	0.0502772	0.0296347	0	0	0	inf	1	no
XLOC_007211	Glyma.11G089300	chr11:6759329-6760970	2-oxoglutarate (2OG) and Fe(II)-dependent oxygenase superfamily protein	GO:0016491(oxidoreductase activity);GO:0055114(oxidation-reduction process)	NA	NOTEST	0	0	0	0.169481	0	0.0845969	-inf	1	no
XLOC_007267	Glyma.11G099600	chr11:7551787-7556030	serine carboxypeptidase-like 34	GO:0004185(serine-type carboxypeptidase activity);GO:0006508(proteolysis)	NA	NOTEST	0.0566997	0	0.0281932	0	0	0	inf	1	no
XLOC_007297	Glyma.11G106000	chr11:8062087-8066588	like AUXIN RESISTANT 2	NA	04075((Plant hormone signal transduction))	NOTEST	0	0.0519844	0.024429	0	0	0	inf	1	no
XLOC_007335	Glyma.11G112800	chr11:8627290-8628666	salt tolerance homolog2	GO:0005622(intracellular);GO:0008270(zinc ion binding)	NA	NOTEST	0.12087	0.488778	0.309105	0	0	0	inf	1	no
XLOC_007347	Glyma.11G115100	chr11:8797812-8801835	SEC14-like 3	NA	NA	NOTEST	0	0	0	0.0659808	0	0.0328001	-inf	1	no
XLOC_007369	Glyma.11G120600	chr11:9200624-9202865	lysophosphatidyl acyltransferase 5	GO:0008152(metabolic process);GO:0016746("transferase activity, transferring acyl groups")	00561((Glycerolipid metabolism));00564((Glycerophospholipid metabolism))	NOTEST	0	0	0	0.20959	0	0.104519	-inf	1	no
XLOC_007377	Glyma.11G122800	chr11:9358852-9359398	NA	NA	NA	NOTEST	0	0	0	0	9.34841	4.25159	-inf	1	no
XLOC_007386	Glyma.11G124700	chr11:9476092-9476338	NA	NA	NA	NOTEST	0	0	0	7.4303	0	3.71155	-inf	1	no
XLOC_007395	Glyma.11G127500	chr11:9677410-9677731	EF hand calcium-binding protein family	NA	NA	NOTEST	0	0	0	1.57948	1.1513	1.47695	-inf	1	no
XLOC_007417	Glyma.11G133000	chr11:10180366-10181068	NA	NA	NA	NOTEST	0	0	0	0	0.148609	0.0843159	-inf	1	no
XLOC_007477	Glyma.11G143700	chr11:10972459-10973523	homolog of RAD51 D	NA	NA	NOTEST	0	0	0	0.2983	0.398733	0.321228	-inf	1	no
XLOC_007495	Glyma.11G147800	chr11:11399836-11400712	FASCICLIN-like arabinogalactan-protein 11	NA	NA	NOTEST	0	0	0	0.101904	0.661053	0.348575	-inf	1	no
XLOC_007526	Glyma.11G153800	chr11:12378372-12385014	annexin 8	GO:0005509(calcium ion binding);GO:0005544(calcium-dependent phospholipid binding)	NA	NOTEST	0.586301	0.0797989	0.337342	0	0	0	inf	1	no
XLOC_007592	Glyma.11G166200	chr11:15951002-15963149	NA	GO:0005515(protein binding)	NA	NOTEST	0	0	0	0.0681135	0	0.03386	-inf	1	no
XLOC_007609	Glyma.11G169600	chr11:18021915-18022719	RING/U-box superfamily protein	GO:0005515(protein binding);GO:0008270(zinc ion binding)	NA	NOTEST	0	0	0	0.110269	0	0.0551969	-inf	1	no
XLOC_007614	Glyma.11G170100	chr11:18128858-18130354	dicer-like 1	NA	NA	NOTEST	0	0	0	1.52419	0	0.759197	-inf	1	no
XLOC_007653	Glyma.11G180700	chr11:24717183-24719487	BRI1-associated receptor kinase	GO:0004672(protein kinase activity);GO:0005524(ATP binding);GO:0006468(protein phosphorylation)	NA	NOTEST	0	0	0	0	0.437036	0.227387	-inf	1	no
XLOC_007666	Glyma.11G182700	chr11:25030375-25030855	Calcium-binding EF-hand family protein	NA	04626((Plant-pathogen interaction))	NOTEST	1.40331	1.42768	1.45339	0	0	0	inf	1	no
XLOC_007708	Glyma.11G192800	chr11:26598036-26599368	FER-like regulator of iron uptake	GO:0046983(protein dimerization activity)	NA	NOTEST	0	0.0699429	0.0442609	0	0	0	inf	1	no
XLOC_007711	Glyma.11G193300	chr11:26658022-26660473	Shugoshin C terminus	GO:0000775("chromosome, centromeric region");GO:0005634(nucleus);GO:0045132(meiotic chromosome segregation)	NA	NOTEST	0.104375	0	0.0521131	0	0	0	inf	1	no
XLOC_007718	Glyma.11G195000	chr11:26860672-26860984	NA	NA	NA	NOTEST	5.60486	0	2.80051	0	0	0	inf	1	no
XLOC_007719	Glyma.11G195200	chr11:26869813-26872336	nitrate transporter 2.4	GO:0016021(integral component of membrane);GO:0055085(transmembrane transport)	00910((Nitrogen metabolism))	NOTEST	0.0596526	0.663978	0.33874	0	0	0	inf	1	no
XLOC_007727	Glyma.11G196800	chr11:27106028-27107951	protein kinase family protein / peptidoglycan-binding LysM domain-containing protein	GO:0004672(protein kinase activity);GO:0006468(protein phosphorylation)	NA	NOTEST	0	0	0	0.0552237	0	0.0274344	-inf	1	no
XLOC_007731	Glyma.11G198000	chr11:27492022-27492583	NA	NA	NA	NOTEST	0.226473	0.185128	0.218514	0	0	0	inf	1	no
XLOC_007776	Glyma.11G207300	chr11:29452771-29461438	cysteine-rich RLK (RECEPTOR-like protein kinase) 2	GO:0004672(protein kinase activity);GO:0006468(protein phosphorylation)	NA	NOTEST	0	0	0	0.0266616	0.0339103	0.0342633	-inf	1	no
XLOC_007782	Glyma.11G208100	chr11:29769387-29770351	NA	NA	NA	NOTEST	0	0	0	0.062455	0	0.0309094	-inf	1	no
XLOC_007783	Glyma.11G208200	chr11:29771338-29772999	NA	NA	NA	NOTEST	0	0	0	0	0.196237	0.120776	-inf	1	no
XLOC_007789	Glyma.11G208600	chr11:29875986-29880571	Uncharacterised protein family (UPF0497)	NA	NA	NOTEST	0	0	0	0.324691	0	0.162354	-inf	1	no
XLOC_007799	Glyma.11G210500	chr11:30310683-30320482	homogentisate phytyltransferase 1	GO:0004659(prenyltransferase activity);GO:0016021(integral component of membrane)	00130((Ubiquinone and other terpenoid-quinone biosynthesis))	NOTEST	0	0.0450413	0.0306769	0	0	0	inf	1	no
XLOC_007816	Glyma.11G214200	chr11:30755512-30757722	gamete expressed protein 1	NA	NA	NOTEST	0	0.0291686	0.0192762	0	0	0	inf	1	no
XLOC_007825	Glyma.11G216300	chr11:31052791-31053697	high mobility group A	GO:0000786(nucleosome);GO:0003677(DNA binding);GO:0005634(nucleus);GO:0006334(nucleosome assembly)	NA	NOTEST	0	0	0	0.215443	0	0.10777	-inf	1	no
XLOC_007843	Glyma.11G220900	chr11:31613174-31615318	Concanavalin A-like lectin protein kinase family protein	GO:0004672(protein kinase activity);GO:0005524(ATP binding);GO:0006468(protein phosphorylation);GO:0030246(carbohydrate binding)	NA	NOTEST	0	0	0	0.0380696	0	0.0190149	-inf	1	no
XLOC_007859	Glyma.11G224000	chr11:31893022-31893984	Major facilitator superfamily protein	GO:0005215(transporter activity);GO:0006810(transport);GO:0016020(membrane)	NA	NOTEST	0	0.259182	0.131542	0	0	0	inf	1	no
XLOC_007894	Glyma.11G230500	chr11:32578090-32579260	CRINKLY4 related 3	GO:0004672(protein kinase activity);GO:0006468(protein phosphorylation)	NA	NOTEST	0	0.0506639	0.0326608	0	0	0	inf	1	no
XLOC_007940	Glyma.11G239500	chr11:33390806-33393188	tetratricopeptide repeat (TPR)-containing protein	GO:0005515(protein binding)	NA	NOTEST	0.0371897	0.0595415	0.0579168	0	0	0	inf	1	no
XLOC_007960	Glyma.11G244300	chr11:33812563-33814728	terminal EAR1-like 1	GO:0003676(nucleic acid binding)	NA	NOTEST	0	0	0	0.0626336	0	0.0314401	-inf	1	no
XLOC_007963	Glyma.11G244800	chr11:33848090-33851130	Pectate lyase family protein	NA	NA	NOTEST	0	0.12687	0.0695847	0	0	0	inf	1	no
XLOC_008018	Glyma.11G254500	chr11:34491239-34492664	Exostosin family protein	NA	NA	NOTEST	0	0	0	0.101558	0	0.0507693	-inf	1	no
XLOC_008033	Glyma.12G000300	chr12:19436-19974	methionine S-methyltransferase	NA	NA	NOTEST	0.757764	0	0.378563	0	0	0	inf	1	no
XLOC_008040	Glyma.12G001600	chr12:127544-128730	late embryogenesis abundant domain-containing protein / LEA domain-containing protein	NA	NA	NOTEST	0	0	0	0.213669	0	0.106592	-inf	1	no
XLOC_008058	Glyma.12G004900	chr12:378905-380696	NAC 007	GO:0003677(DNA binding);GO:0006355("regulation of transcription, DNA-templated")	NA	NOTEST	0	0.0684614	0.0381086	0	0	0	inf	1	no
XLOC_008060	Glyma.12G005600	chr12:430454-432023	Tetratricopeptide repeat (TPR)-like superfamily protein	NA	NA	NOTEST	0.0689658	0	0.0345162	0	0	0	inf	1	no
XLOC_008068	Glyma.12G006500	chr12:495341-497401	RNI-like superfamily protein	NA	NA	NOTEST	0	0.124472	0.0489827	0	0	0	inf	1	no
XLOC_008080	Glyma.12G009000	chr12:661066-661270	ROTUNDIFOLIA like 17	NA	NA	NOTEST	62.9624	0	31.5499	0	0	0	inf	1	no
XLOC_008130	Glyma.12G017600	chr12:1233442-1237416	cellulose synthase-like D3	NA	NA	NOTEST	0	0	0	0.0457588	0.0193566	0.0340094	-inf	1	no
XLOC_008132	Glyma.12G017900	chr12:1249662-1250879	Rhodanese/Cell cycle control phosphatase superfamily protein	NA	NA	NOTEST	0	0	0	0.319264	0	0.159187	-inf	1	no
XLOC_008158	Glyma.12G023800	chr12:1741555-1743168	Chalcone and stilbene synthase family protein	NA	NA	NOTEST	0	0	0	0.0542779	0.0699306	0.068494	-inf	1	no
XLOC_008186	Glyma.12G030300	chr12:2264227-2264800	Disease resistance-responsive (dirigent-like protein) family protein	NA	NA	NOTEST	0.244368	0	0.122352	0	0	0	inf	1	no
XLOC_008189	Glyma.12G030700	chr12:2284551-2284857	Chaperone DnaJ-domain superfamily protein	NA	NA	NOTEST	0	1.42741	0.72018	0	0	0	inf	1	no
XLOC_008193	Glyma.12G031400	chr12:2352760-2352973	NA	NA	NA	NOTEST	0	0	0	9.05086	0	4.5054	-inf	1	no
XLOC_008209	Glyma.12G034100	chr12:2568679-2568958	SAUR-like auxin-responsive protein family	GO:0009733(response to auxin)	04075((Plant hormone signal transduction))	NOTEST	0	2.50117	1.16034	0	0	0	inf	1	no
XLOC_008244	Glyma.12G041700	chr12:3023643-3024522	Arabidopsis protein of unknown function (DUF241)	NA	NA	NOTEST	0.104475	0	0.0520891	0	0	0	inf	1	no
XLOC_008247	Glyma.12G042000	chr12:3035896-3036751	Arabidopsis protein of unknown function (DUF241)	NA	NA	NOTEST	0	0	0	0.0839332	0	0.0417753	-inf	1	no
XLOC_008258	Glyma.12G043800	chr12:3175343-3179831	O-Glycosyl hydrolases family 17 protein	GO:0004553("hydrolase activity, hydrolyzing O-glycosyl compounds");GO:0005975(carbohydrate metabolic process)	NA	NOTEST	0	0	0	0.0624426	0.0800442	0.0634691	-inf	1	no
XLOC_008266	Glyma.12G045200	chr12:3285568-3286078	NA	NA	NA	NOTEST	0	0	0	0.261655	0	0.130706	-inf	1	no
XLOC_008287	Glyma.12G049100	chr12:3528951-3529990	homolog of carrot EP3-3 chitinase	GO:0004568(chitinase activity);GO:0006032(chitin catabolic process);GO:0016998(cell wall macromolecule catabolic process)	00520((Amino sugar and nucleotide sugar metabolism))	NOTEST	0	0	0	1.38954	0.997883	1.19954	-inf	1	no
XLOC_008316	Glyma.12G053400	chr12:3831949-3836029	calcium-dependent protein kinase 24	GO:0004672(protein kinase activity);GO:0006468(protein phosphorylation)	04626((Plant-pathogen interaction));05145((Toxoplasmosis))	NOTEST	0	0.10956	0.0657541	0	0	0	inf	1	no
XLOC_008319	Glyma.12G053900	chr12:3884177-3887672	beta glucosidase 13	GO:0004553("hydrolase activity, hydrolyzing O-glycosyl compounds");GO:0005975(carbohydrate metabolic process)	NA	NOTEST	0	0	0	0	0.0586644	0.0361786	-inf	1	no
XLOC_008327	Glyma.12G054600	chr12:3948286-3949056	beta glucosidase 40	GO:0004553("hydrolase activity, hydrolyzing O-glycosyl compounds");GO:0005975(carbohydrate metabolic process)	NA	NOTEST	0	0	0	0.718339	2.06536	1.36716	-inf	1	no
XLOC_008329	Glyma.12G054900	chr12:3979517-3979966	NA	NA	NA	NOTEST	0	0	0	0	6.34695	2.89368	-inf	1	no
XLOC_008354	Glyma.12G060800	chr12:4413717-4419652	RING/U-box superfamily protein	GO:0005515(protein binding);GO:0008270(zinc ion binding)	NA	NOTEST	0	0	0	0	0.10242	0.0563534	-inf	1	no
XLOC_008368	Glyma.12G064300	chr12:4739389-4740136	Pathogenesis-related thaumatin superfamily protein	NA	NA	NOTEST	0	0	0	0	0.302202	0.0761063	-inf	1	no
XLOC_008385	Glyma.12G067100	chr12:4920004-4922841	cytochrome P450, family 93, subfamily D, polypeptide 1	GO:0005506(iron ion binding);GO:0016705("oxidoreductase activity, acting on paired donors, with incorporation or reduction of molecular oxygen");GO:0020037(heme binding);GO:0055114(oxidation-reduction process)	NA	NOTEST	0	0.0418605	0.0222226	0	0	0	inf	1	no
XLOC_008389	Glyma.12G067500	chr12:4954964-4955378	NA	NA	NA	NOTEST	1.32373	0	0.662368	0	0	0	inf	1	no
XLOC_008392	Glyma.12G068200	chr12:5022483-5024584	F-box/RNI-like superfamily protein	NA	NA	NOTEST	0	0	0	0.0409405	0	0.0203537	-inf	1	no
XLOC_008394	Glyma.12G068700	chr12:5045097-5046733	Late embryogenesis abundant (LEA) protein-related	NA	NA	NOTEST	0	0.0536562	0.0329977	0	0	0	inf	1	no
XLOC_008400	Glyma.12G069700	chr12:5097189-5098071	FASCICLIN-like arabinogalactan-protein 11	NA	NA	NOTEST	0	0	0	0	0.254477	0.117803	-inf	1	no
XLOC_008406	Glyma.12G070900	chr12:5196885-5197116	NA	NA	NA	NOTEST	0	8.21187	3.7304	0	0	0	inf	1	no
XLOC_008434	Glyma.12G077500	chr12:6024004-6025927	protein kinase family protein / peptidoglycan-binding LysM domain-containing protein	GO:0004672(protein kinase activity);GO:0006468(protein phosphorylation)	NA	NOTEST	0	0	0	0.0413811	0	0.0205623	-inf	1	no
XLOC_008441	Glyma.12G078900	chr12:6174612-6176858	nitrate transporter 2.4	NA	NA	NOTEST	0	0.0590103	0.0273538	0	0	0	inf	1	no
XLOC_008460	Glyma.12G082600	chr12:6549919-6550231	NA	NA	NA	NOTEST	0	0	0	0	5.82787	2.35713	-inf	1	no
XLOC_008464	Glyma.12G083500	chr12:6649831-6655325	Argonaute family protein	GO:0003676(nucleic acid binding);GO:0005515(protein binding)	NA	NOTEST	0	0	0	0.0381997	0	0.0189873	-inf	1	no
XLOC_008476	Glyma.12G086900	chr12:7024077-7027481	Protein kinase superfamily protein	GO:0004672(protein kinase activity);GO:0005524(ATP binding);GO:0006468(protein phosphorylation)	NA	NOTEST	0	0	0	0	0.1077	0.0342771	-inf	1	no
XLOC_008507	Glyma.12G092100	chr12:7537935-7539685	NA	NA	NA	NOTEST	0	0	0	0.0894037	0	0.0442908	-inf	1	no
XLOC_008531	Glyma.12G096700	chr12:8184037-8188456	NA	GO:0000796(condensin complex);GO:0007076(mitotic chromosome condensation)	04111((Cell cycle - yeast))	NOTEST	0.101479	0.0642194	0.0909614	0	0	0	inf	1	no
XLOC_008534	Glyma.12G097200	chr12:8315581-8316640	mitogen-activated protein kinase kinase kinase 18	GO:0004672(protein kinase activity);GO:0005524(ATP binding);GO:0006468(protein phosphorylation)	NA	NOTEST	0.102904	0	0.0514524	0	0	0	inf	1	no
XLOC_008560	Glyma.12G101200	chr12:8915082-8917192	Peroxidase superfamily protein	GO:0004601(peroxidase activity);GO:0006979(response to oxidative stress);GO:0020037(heme binding);GO:0055114(oxidation-reduction process)	00940((Phenylpropanoid biosynthesis))	NOTEST	0	0.248013	0.125818	0	0	0	inf	1	no
XLOC_008562	Glyma.12G101600	chr12:8973194-8975101	Protein of unknown function (DUF604)	GO:0016020(membrane);GO:0016757("transferase activity, transferring glycosyl groups")	NA	NOTEST	0	0.0497183	0.0253319	0	0	0	inf	1	no
XLOC_008585	Glyma.12G104800	chr12:9503939-9505050	myb domain protein 14	NA	NA	NOTEST	0	0	0	0	0.110482	0.0647532	-inf	1	no
XLOC_008589	Glyma.12G105400	chr12:9596945-9598158	myb domain protein 9	NA	NA	NOTEST	0	0	0	0.10556	0	0.0524185	-inf	1	no
XLOC_008591	Glyma.12G105800	chr12:9661961-9662447	NA	NA	NA	NOTEST	0	0	0	0.282258	0	0.141608	-inf	1	no
XLOC_008594	Glyma.12G106300	chr12:9703231-9704286	Ribosomal protein L13 family protein	GO:0003735(structural constituent of ribosome);GO:0005840(ribosome);GO:0006412(translation)	NA	NOTEST	49.5885	0	24.7617	0	0	0	inf	1	no
XLOC_008597	Glyma.12G107200	chr12:9832699-9835211	Family of unknown function (DUF566)	NA	NA	NOTEST	0	0	0	0	0.0524979	0.0295291	-inf	1	no
XLOC_008603	Glyma.12G108500	chr12:9990639-9991497	NA	NA	NA	NOTEST	0.358804	0	0.180424	0	0	0	inf	1	no
XLOC_008636	Glyma.12G115500	chr12:11541972-11546038	Tetratricopeptide repeat (TPR)-like superfamily protein	NA	NA	NOTEST	0	0	0	0.0621825	0	0.0308625	-inf	1	no
XLOC_008643	Glyma.12G117100	chr12:11775651-11778798	Reticulon family protein	NA	NA	NOTEST	0	0.0726719	0.0379578	0	0	0	inf	1	no
XLOC_008646	Glyma.12G117800	chr12:12050654-12051277	NA	NA	NA	NOTEST	8.37022	0	4.18273	0	0	0	inf	1	no
XLOC_008666	Glyma.12G121200	chr12:12947357-12948546	plasmodesmata callose-binding protein 5	NA	NA	NOTEST	0.409258	0	0.205825	0	0	0	inf	1	no
XLOC_008677	Glyma.12G123800	chr12:13658080-13658356	SAUR-like auxin-responsive protein family	GO:0009733(response to auxin)	NA	NOTEST	0	0	0	1.77167	0	0.883404	-inf	1	no
XLOC_008683	Glyma.12G125300	chr12:13754070-13754343	SAUR-like auxin-responsive protein family	GO:0009733(response to auxin)	04075((Plant hormone signal transduction))	NOTEST	0	0	0	2.05046	0	1.02362	-inf	1	no
XLOC_008689	Glyma.12G127100	chr12:13875580-13875835	SAUR-like auxin-responsive protein family	GO:0009733(response to auxin)	NA	NOTEST	0	3.95641	1.95689	0	0	0	inf	1	no
XLOC_008694	Glyma.12G128100	chr12:14054033-14054567	Protein of unknown function (DUF640)	NA	NA	NOTEST	0	0	0	0.228101	0	0.11443	-inf	1	no
XLOC_008714	Glyma.12G133400	chr12:15201901-15206813	high-affinity K+ transporter 1	GO:0006812(cation transport);GO:0008324(cation transmembrane transporter activity);GO:0055085(transmembrane transport)	NA	NOTEST	0	0	0	0.0366701	0	0.0182515	-inf	1	no
XLOC_008723	Glyma.12G135400	chr12:15798661-15800876	Pentatricopeptide repeat (PPR) superfamily protein	NA	NA	NOTEST	0	0.319883	0.183233	0	0	0	inf	1	no
XLOC_008738	Glyma.12G138600	chr12:16685178-16690007	terpene synthase 21	GO:0000287(magnesium ion binding);GO:0008152(metabolic process);GO:0010333(terpene synthase activity);GO:0016829(lyase activity)	00909((Sesquiterpenoid and triterpenoid biosynthesis))	NOTEST	0	0	0	0.0293372	0	0.014543	-inf	1	no
XLOC_008754	Glyma.12G142800	chr12:18489473-18492778	S-locus lectin protein kinase family protein	GO:0004672(protein kinase activity);GO:0006468(protein phosphorylation);GO:0048544(recognition of pollen)	NA	NOTEST	0.0239348	0	0.0118872	0	0	0	inf	1	no
XLOC_008756	Glyma.12G143600	chr12:18872675-18873859	NA	NA	NA	NOTEST	0	0	0	0.0624773	0	0.0309106	-inf	1	no
XLOC_008776	Glyma.12G147100	chr12:20444034-20462158	RNA-binding (RRM/RBD/RNP motifs) family protein	GO:0003676(nucleic acid binding)	NA	NOTEST	0.0490743	0.0391016	0.0486799	0	0	0	inf	1	no
XLOC_008782	Glyma.12G148500	chr12:20901642-20902527	S-adenosyl-L-methionine-dependent methyltransferases superfamily protein	GO:0008152(metabolic process);GO:0008168(methyltransferase activity)	NA	NOTEST	0.339229	1.06895	0.556414	0	0	0	inf	1	no
XLOC_008790	Glyma.12G150400	chr12:21601260-21603527	protochlorophyllide oxidoreductase A	GO:0008152(metabolic process);GO:0016491(oxidoreductase activity)	NA	NOTEST	0	0	0	0.0686598	0	0.0343798	-inf	1	no
XLOC_008801	Glyma.12G153000	chr12:23323175-23324342	Aldolase superfamily protein	GO:0004332(fructose-bisphosphate aldolase activity);GO:0006096(glycolytic process)	00010((Glycolysis / Gluconeogenesis));00030((Pentose phosphate pathway));00051((Fructose and mannose metabolism));00680((Methane metabolism));00710((Carbon fixation in photosynthetic organisms));01200((Carbon metabolism));01230((Biosynthesis of amino acids))	NOTEST	0	0	0	0	0.0895812	0.0412759	-inf	1	no
XLOC_008811	Glyma.12G154900	chr12:24272743-24272992	NA	NA	NA	NOTEST	0	4.85977	2.26955	0	0	0	inf	1	no
XLOC_008815	Glyma.12G155500	chr12:24316837-24317137	NA	NA	NA	NOTEST	0	1.62944	0.793663	0	0	0	inf	1	no
XLOC_008852	Glyma.12G161800	chr12:30365796-30368370	NA	NA	NA	NOTEST	0.0291042	0	0.0143939	0	0	0	inf	1	no
XLOC_008907	Glyma.12G172600	chr12:32908536-32909070	NA	NA	NA	NOTEST	0.310747	1.01225	0.624146	0	0	0	inf	1	no
XLOC_008910	Glyma.12G172900	chr12:32949337-32949766	proline-rich family protein	NA	NA	NOTEST	0	0	0	0	2.09542	0.722782	-inf	1	no
XLOC_008969	Glyma.12G184400	chr12:34559222-34565896	alpha/beta-Hydrolases superfamily protein	GO:0003700(sequence-specific DNA binding transcription factor activity);GO:0006355("regulation of transcription, DNA-templated");GO:0043565(sequence-specific DNA binding)	04075((Plant hormone signal transduction))	NOTEST	0.0380684	0	0.0189723	0	0	0	inf	1	no
XLOC_008989	Glyma.12G187000	chr12:34771168-34771480	NA	NA	NA	NOTEST	0	0	0	0	1.57613	0.78571	-inf	1	no
XLOC_009021	Glyma.12G194900	chr12:35666221-35669287	syntaxin of plants 132	GO:0005515(protein binding)	NA	NOTEST	0	0	0	37.3652	0	18.6151	-inf	1	no
XLOC_009025	Glyma.12G195600	chr12:35698567-35700371	Peroxidase superfamily protein	GO:0004601(peroxidase activity);GO:0006979(response to oxidative stress);GO:0020037(heme binding);GO:0055114(oxidation-reduction process)	00940((Phenylpropanoid biosynthesis))	NOTEST	0	0.167119	0.0831521	0	0	0	inf	1	no
XLOC_009026	Glyma.12G196100	chr12:35737151-35739733	B-box type zinc finger protein with CCT domain	GO:0005515(protein binding)	NA	NOTEST	0.0632361	0	0.0314765	0	0	0	inf	1	no
XLOC_009032	Glyma.12G196900	chr12:35804396-35805113	basic helix-loop-helix (bHLH) DNA-binding superfamily protein	GO:0046983(protein dimerization activity)	NA	NOTEST	0	0	0	0.348119	0	0.175085	-inf	1	no
XLOC_009033	Glyma.12G197000	chr12:35808794-35809976	Protein of unknown function (DUF1218)	NA	NA	NOTEST	0	0	0	0.270158	0	0.134891	-inf	1	no
XLOC_009050	Glyma.12G200400	chr12:36158295-36158586	Wound-responsive family protein	NA	NA	NOTEST	0	0	0	1.41606	0	0.707542	-inf	1	no
XLOC_009074	Glyma.12G203200	chr12:36366977-36368850	Major facilitator superfamily protein	GO:0016021(integral component of membrane);GO:0055085(transmembrane transport)	NA	NOTEST	0	0.0679864	0.0442402	0	0	0	inf	1	no
XLOC_009085	Glyma.12G205200	chr12:36552429-36553564	basic helix-loop-helix (bHLH) DNA-binding superfamily protein	GO:0003677(DNA binding);GO:0046983(protein dimerization activity)	NA	NOTEST	0.336862	0.136186	0.244324	0	0	0	inf	1	no
XLOC_009088	Glyma.12G205700	chr12:36600139-36601318	Zinc finger C-x8-C-x5-C-x3-H type family protein	GO:0046872(metal ion binding)	NA	NOTEST	0.222095	0.264862	0.208266	0	0	0	inf	1	no
XLOC_009099	Glyma.12G208400	chr12:36773422-36776571	Basic-leucine zipper (bZIP) transcription factor family protein	GO:0003700(sequence-specific DNA binding transcription factor activity);GO:0006355("regulation of transcription, DNA-templated");GO:0043565(sequence-specific DNA binding)	NA	NOTEST	0.1041	0.250422	0.180136	0	0	0	inf	1	no
XLOC_009114	Glyma.12G211400	chr12:37029664-37029916	NA	NA	NA	NOTEST	0	8.09176	4.21076	0	0	0	inf	1	no
XLOC_009122	Glyma.12G212600	chr12:37163363-37164749	UDP-Glycosyltransferase superfamily protein	GO:0008152(metabolic process);GO:0016758("transferase activity, transferring hexosyl groups")	NA	NOTEST	0	0	0	0	0.13133	0.063885	-inf	1	no
XLOC_009124	Glyma.12G212900	chr12:37196706-37197698	NA	NA	NA	NOTEST	0	0.267217	0.152109	0	0	0	inf	1	no
XLOC_009125	Glyma.12G213100	chr12:37207985-37215316	PDI-like 5-4	GO:0045454(cell redox homeostasis)	NA	NOTEST	0	0	0	0.0406807	0	0.0201841	-inf	1	no
XLOC_009133	Glyma.12G214400	chr12:37368892-37370981	Transducin/WD40 repeat-like superfamily protein	GO:0005515(protein binding)	NA	NOTEST	0	0	0	0.124525	0	0.0620756	-inf	1	no
XLOC_009137	Glyma.12G215400	chr12:37455570-37460073	formin 3	NA	NA	NOTEST	0	0.0199436	0.0118788	0	0	0	inf	1	no
XLOC_009142	Glyma.12G216400	chr12:37557157-37560880	organic cation/carnitine transporter4	GO:0016021(integral component of membrane);GO:0055085(transmembrane transport)	NA	NOTEST	0	0	0	0	0.133598	0.0535306	-inf	1	no
XLOC_009150	Glyma.12G217700	chr12:37731758-37732127	Calcium-binding EF-hand family protein	NA	NA	NOTEST	0.806325	0	0.404945	0	0	0	inf	1	no
XLOC_009155	Glyma.12G218900	chr12:37840621-37841005	Dynein light chain type 1 family protein	GO:0005875(microtubule associated complex);GO:0007017(microtubule-based process)	NA	NOTEST	0	1.96327	1.03399	0	0	0	inf	1	no
XLOC_009212	Glyma.12G231000	chr12:39088813-39093312	NHL domain-containing protein	GO:0005515(protein binding)	NA	NOTEST	0	0.103424	0.0574939	0	0	0	inf	1	no
XLOC_009247	Glyma.12G236200	chr12:39501601-39504023	Ankyrin repeat family protein	NA	NA	NOTEST	0	0	0	0.0730853	0	0.0363246	-inf	1	no
XLOC_009259	Glyma.12G238800	chr12:39791995-39793481	RAB GTPase homolog A4C	GO:0005525(GTP binding)	04144((Endocytosis));04961((Endocrine and other factor-regulated calcium reabsorption));04962((Vasopressin-regulated water reabsorption));04972((Pancreatic secretion))	NOTEST	0.650126	0	0.324855	0	0	0	inf	1	no
XLOC_009261	Glyma.12G239200	chr12:39808444-39812855	Disease resistance protein (TIR-NBS-LRR class) family	GO:0005515(protein binding);GO:0007165(signal transduction);GO:0043531(ADP binding)	NA	NOTEST	0	0	0	0.0315594	0	0.0155997	-inf	1	no
XLOC_009266	Glyma.12G240100	chr12:39885946-39889465	disease resistance protein (TIR-NBS-LRR class), putative	GO:0005515(protein binding);GO:0007165(signal transduction);GO:0043531(ADP binding)	NA	NOTEST	0	0	0	0.0147436	0.0185981	0.0200438	-inf	1	no
XLOC_009279	Glyma.12G000200	chr12:13371-15268	SET domain group 4	NA	NA	NOTEST	0	0.19347	0.0881885	0	0	0	inf	1	no
XLOC_009299	Glyma.12G004700	chr12:359221-361094	glycosyl hydrolase 9B1	GO:0004553("hydrolase activity, hydrolyzing O-glycosyl compounds");GO:0005975(carbohydrate metabolic process)	NA	NOTEST	0.0660894	0.265849	0.182413	0	0	0	inf	1	no
XLOC_009300	Glyma.12G004800	chr12:365270-368463	glycosyl hydrolase 9B1	GO:0004553("hydrolase activity, hydrolyzing O-glycosyl compounds");GO:0005975(carbohydrate metabolic process)	NA	NOTEST	0	0.0424509	0.0238818	0	0	0	inf	1	no
XLOC_009317	Glyma.12G008100	chr12:597055-599760	cation/hydrogen exchanger 28	GO:0006812(cation transport);GO:0015299(solute:proton antiporter activity);GO:0016021(integral component of membrane);GO:0055085(transmembrane transport)	NA	NOTEST	0.0383816	0	0.0191191	0	0	0	inf	1	no
XLOC_009329	Glyma.12G011100	chr12:819388-819598	autoinhibited Ca2+-ATPase 1	GO:0005516(calmodulin binding)	NA	NOTEST	0	0	0	0	19.7405	10.5261	-inf	1	no
XLOC_009337	Glyma.12G012600	chr12:918629-918836	NA	NA	NA	NOTEST	0	0	0	10.6908	0	5.33969	-inf	1	no
XLOC_009384	Glyma.12G022400	chr12:1630900-1631198	NA	NA	NA	NOTEST	19.8922	0	9.91378	0	0	0	inf	1	no
XLOC_009387	Glyma.12G023200	chr12:1701907-1704416	NA	NA	NA	NOTEST	0	0	0	0.212919	0.273657	0.212168	-inf	1	no
XLOC_009426	Glyma.12G030900	chr12:2307681-2311898	like AUXIN RESISTANT 2	NA	04075((Plant hormone signal transduction))	NOTEST	0	0	0	0	0.0642889	0.0297539	-inf	1	no
XLOC_009440	Glyma.12G034300	chr12:2573802-2574075	SAUR-like auxin-responsive protein family	GO:0009733(response to auxin)	NA	NOTEST	0	0	0	1.78486	0	0.891939	-inf	1	no
XLOC_009442	Glyma.12G034600	chr12:2579221-2579500	SAUR-like auxin-responsive protein family	GO:0009733(response to auxin)	04075((Plant hormone signal transduction))	NOTEST	0	0	0	1.79976	0	0.900711	-inf	1	no
XLOC_009444	Glyma.12G035000	chr12:2586438-2586717	SAUR-like auxin-responsive protein family	GO:0009733(response to auxin)	04075((Plant hormone signal transduction))	NOTEST	0	0	0	3.65934	0	1.82754	-inf	1	no
XLOC_009445	Glyma.12G035200	chr12:2589945-2590194	SAUR-like auxin-responsive protein family	GO:0009733(response to auxin)	NA	NOTEST	0	4.73928	2.26955	0	0	0	inf	1	no
XLOC_009494	Glyma.12G046600	chr12:3387286-3389368	Tetratricopeptide repeat (TPR)-like superfamily protein	NA	NA	NOTEST	0	0	0	0	0.0379469	0.0253203	-inf	1	no
XLOC_009504	Glyma.12G048500	chr12:3500100-3501619	AP2/B3-like transcriptional factor family protein	GO:0003677(DNA binding)	NA	NOTEST	0.156962	0.0832875	0.125588	0	0	0	inf	1	no
XLOC_009538	Glyma.12G057000	chr12:4142341-4144833	WIP domain protein 5	NA	NA	NOTEST	0.0958771	0	0.0478731	0	0	0	inf	1	no
XLOC_009549	Glyma.12G059200	chr12:4285190-4287536	senescence-associated gene 13	NA	00960("(Tropane, piperidine and pyridine alkaloid biosynthesis)")	NOTEST	0	0	0	0.0957192	0	0.047713	-inf	1	no
XLOC_009563	Glyma.12G061700	chr12:4502313-4503648	Ubiquitin fusion degradation UFD1 family protein	GO:0006511(ubiquitin-dependent protein catabolic process)	04141((Protein processing in endoplasmic reticulum))	NOTEST	0.0940587	0	0.0468438	0	0	0	inf	1	no
XLOC_009588	Glyma.12G065800	chr12:4829946-4830417	C2H2-type zinc finger family protein	NA	NA	NOTEST	0	0	0	0	0.364155	0.188178	-inf	1	no
XLOC_009599	Glyma.12G068900	chr12:5053171-5054047	FASCICLIN-like arabinogalactan-protein 11	NA	NA	NOTEST	0	0	0	0.0992108	0.773956	0.406744	-inf	1	no
XLOC_009603	Glyma.12G069800	chr12:5105564-5106407	FASCICLIN-like arabinogalactan-protein 11	NA	NA	NOTEST	0	0	0	0	0.158079	0.0630168	-inf	1	no
XLOC_009604	Glyma.12G069900	chr12:5109937-5110774	FASCICLIN-like arabinogalactan-protein 11	NA	NA	NOTEST	0	0	0	0	0.149843	0.0637015	-inf	1	no
XLOC_009605	Glyma.12G070000	chr12:5113910-5114792	FASCICLIN-like arabinogalactan-protein 11	NA	NA	NOTEST	0	0	0	0	0.127077	0.0589013	-inf	1	no
XLOC_009664	Glyma.12G081100	chr12:6411040-6412529	CHY-type/CTCHY-type/RING-type Zinc finger protein	NA	NA	NOTEST	2.35308	0	1.17386	0	0	0	inf	1	no
XLOC_009673	Glyma.12G082800	chr12:6558772-6559129	NA	NA	NA	NOTEST	0	0.672153	0.370647	0	0	0	inf	1	no
XLOC_009706	Glyma.12G088100	chr12:7188097-7189159	Glycosyltransferase family 29 (sialyltransferase) family protein	GO:0006486(protein glycosylation);GO:0008373(sialyltransferase activity)	00512((Mucin type O-glycan biosynthesis));00533((Glycosaminoglycan biosynthesis - keratan sulfate));00603((Glycosphingolipid biosynthesis - globo series));00604((Glycosphingolipid biosynthesis - ganglio series))	NOTEST	0	0	0	0.0694635	0	0.0347111	-inf	1	no
XLOC_009747	Glyma.12G097600	chr12:8367649-8369365	NA	NA	NA	NOTEST	0	0.865494	0.41136	0	0	0	inf	1	no
XLOC_009756	Glyma.12G100600	chr12:8809586-8810140	Homeodomain-like superfamily protein	NA	NA	NOTEST	0	0	0	7.24396	0	3.61282	-inf	1	no
XLOC_009769	Glyma.12G104200	chr12:9377397-9378299	NA	NA	NA	NOTEST	0	0	0	0.238324	0	0.118995	-inf	1	no
XLOC_009799	Glyma.12G111200	chr12:10633407-10638342	expansin B3	NA	NA	NOTEST	0	0.265773	0.111709	0	0	0	inf	1	no
XLOC_009843	Glyma.12G119300	chr12:12660880-12667600	Seven transmembrane MLO family protein	GO:0006952(defense response);GO:0016021(integral component of membrane)	NA	NOTEST	0.0426144	0	0.0211873	0	0	0	inf	1	no
XLOC_009850	Glyma.12G120600	chr12:12871241-12872787	RAC-like 3	GO:0005525(GTP binding);GO:0007264(small GTPase mediated signal transduction)	04010((MAPK signaling pathway));04014((Ras signaling pathway));04015((Rap1 signaling pathway));04024((cAMP signaling pathway));04062((Chemokine signaling pathway));04071((Sphingolipid signaling pathway));04145((Phagosome));04151((PI3K-Akt signaling pathway));04310((Wnt signaling pathway));04360((Axon guidance));04370((VEGF signaling pathway));04380((Osteoclast differentiation));04510((Focal adhes…	NOTEST	0	0	0	0.324218	0	0.161786	-inf	1	no
XLOC_009875	Glyma.12G124900	chr12:13734759-13735038	SAUR-like auxin-responsive protein family	GO:0009733(response to auxin)	04075((Plant hormone signal transduction))	NOTEST	0	0	0	1.80494	0	0.900583	-inf	1	no
XLOC_009889	Glyma.12G127000	chr12:13870729-13870978	SAUR-like auxin-responsive protein family	GO:0009733(response to auxin)	NA	NOTEST	5.05517	0	2.51818	0	0	0	inf	1	no
XLOC_009913	Glyma.12G131500	chr12:14878261-14879650	senescence-associated gene 12	GO:0006508(proteolysis);GO:0008234(cysteine-type peptidase activity)	NA	NOTEST	0	0	0	0.199111	0	0.0992195	-inf	1	no
XLOC_009918	Glyma.12G132100	chr12:14924075-14925623	syntaxin of plants 61	NA	NA	NOTEST	0	0.146952	0.0898382	0	0	0	inf	1	no
XLOC_009942	Glyma.12G136700	chr12:16136133-16145471	NB-ARC domain-containing disease resistance protein	GO:0043531(ADP binding)	NA	NOTEST	0.0301781	0	0.0149535	0	0	0	inf	1	no
XLOC_009947	Glyma.12G137800	chr12:16469364-16471671	disease resistance protein (TIR-NBS-LRR class), putative	NA	NA	NOTEST	0	0	0	0	0.0458565	0.0316836	-inf	1	no
XLOC_009989	Glyma.12G144600	chr12:19157949-19158576	Polynucleotidyl transferase, ribonuclease H-like superfamily protein	GO:0003676(nucleic acid binding);GO:0006139(nucleobase-containing compound metabolic process);GO:0008408(3'-5' exonuclease activity)	NA	NOTEST	0	0	0	0.12872	0	0.0641434	-inf	1	no
XLOC_010029	Glyma.12G152100	chr12:22107711-22113866	Dynamin related protein 5A	NA	NA	NOTEST	0	0	0	0.0493915	0.0939927	0.0741598	-inf	1	no
XLOC_010060	Glyma.12G158400	chr12:26696272-26698602	homeobox protein 52	GO:0003677(DNA binding)	NA	NOTEST	0.330427	0	0.165221	0	0	0	inf	1	no
XLOC_010090	Glyma.12G166600	chr12:32109932-32110812	NA	NA	NA	NOTEST	0	0	0	0.374261	0	0.1871	-inf	1	no
XLOC_010157	Glyma.12G180200	chr12:34061262-34062811	GDSL-like Lipase/Acylhydrolase superfamily protein	GO:0016788("hydrolase activity, acting on ester bonds")	NA	NOTEST	0.0829317	0.19992	0.154196	0	0	0	inf	1	no
XLOC_010169	Glyma.12G182300	chr12:34328013-34328757	Stress responsive A/B Barrel Domain	NA	NA	NOTEST	0	0	0	0.896826	0	0.446742	-inf	1	no
XLOC_010186	Glyma.12G187100	chr12:34785108-34785450	NA	NA	NA	NOTEST	0	2.75176	1.31713	0	0	0	inf	1	no
XLOC_010189	Glyma.12G187500	chr12:34858388-34858949	ovate family protein 6	NA	NA	NOTEST	0	0.457397	0.211262	0	0	0	inf	1	no
XLOC_010198	Glyma.12G189000	chr12:35065893-35067422	plant U-box 23	GO:0004842(ubiquitin-protein transferase activity);GO:0016567(protein ubiquitination)	NA	NOTEST	0	0	0	0	0.244498	0.120025	-inf	1	no
XLOC_010244	Glyma.12G197800	chr12:35892654-35896766	Auxin-responsive GH3 family protein	NA	04075((Plant hormone signal transduction))	NOTEST	0	0	0	0.400837	0	0.200381	-inf	1	no
XLOC_010250	Glyma.12G198900	chr12:36011738-36012745	NA	NA	NA	NOTEST	0.187161	0.149575	0.167977	0	0	0	inf	1	no
XLOC_010299	Glyma.12G209900	chr12:36903274-36905116	basic helix-loop-helix (bHLH) DNA-binding superfamily protein	GO:0046983(protein dimerization activity)	NA	NOTEST	0.255498	0	0.127697	0	0	0	inf	1	no
XLOC_010326	Glyma.12G215800	chr12:37494603-37498356	NAD(P)-binding Rossmann-fold superfamily protein	GO:0003824(catalytic activity);GO:0050662(coenzyme binding)	NA	NOTEST	0.123141	0	0.0613461	0	0	0	inf	1	no
XLOC_010329	Glyma.12G216500	chr12:37564039-37566378	Uncharacterised conserved protein (UCP012943)	NA	NA	NOTEST	0.140619	0	0.0703443	0	0	0	inf	1	no
XLOC_010339	Glyma.12G218600	chr12:37825290-37825671	NA	NA	NA	NOTEST	0	0	0	0.454851	0	0.226042	-inf	1	no
XLOC_010364	Glyma.12G223900	chr12:38335261-38337941	Protein of unknown function (DUF2921)	NA	NA	NOTEST	0	0	0	0.0297436	0	0.0147958	-inf	1	no
XLOC_010371	Glyma.12G225100	chr12:38455178-38455655	Stigma-specific Stig1 family protein	NA	NA	NOTEST	0	0.276205	0.152109	0	0	0	inf	1	no
XLOC_010374	Glyma.12G225600	chr12:38518184-38519665	MATE efflux family protein	GO:0006855(drug transmembrane transport);GO:0015238(drug transmembrane transporter activity);GO:0015297(antiporter activity);GO:0016020(membrane);GO:0055085(transmembrane transport)	NA	NOTEST	0.115213	0	0.0572347	0	0	0	inf	1	no
XLOC_010379	Glyma.12G226500	chr12:38630388-38632181	NAC (No Apical Meristem) domain transcriptional regulator superfamily protein	GO:0003677(DNA binding);GO:0006355("regulation of transcription, DNA-templated")	NA	NOTEST	0	0	0	0	0.112286	0.0470764	-inf	1	no
XLOC_010398	Glyma.12G230100	chr12:39013979-39014363	NA	NA	NA	NOTEST	0.734995	0	0.366455	0	0	0	inf	1	no
XLOC_010446	Glyma.12G241200	chr12:39964141-39966957	Cation/hydrogen exchanger family protein	GO:0006812(cation transport);GO:0015299(solute:proton antiporter activity);GO:0016021(integral component of membrane);GO:0055085(transmembrane transport)	NA	NOTEST	0.0277649	0	0.0137867	0	0	0	inf	1	no
XLOC_010461	Glyma.13G001800	chr13:565281-565530	NA	NA	NA	NOTEST	0	0	0	0	4.51083	2.89368	-inf	1	no
XLOC_010467	Glyma.13G002800	chr13:729445-731297	RING/U-box superfamily protein	GO:0005515(protein binding);GO:0008270(zinc ion binding)	NA	NOTEST	0.21045	0	0.105126	0	0	0	inf	1	no
XLOC_010504	Glyma.13G010600	chr13:2886534-2887559	Heavy metal transport/detoxification superfamily protein	NA	NA	NOTEST	0	0	0	0.91556	0	0.45464	-inf	1	no
XLOC_010545	Glyma.13G016300	chr13:3445752-3446292	NA	NA	NA	NOTEST	1.71624	0	0.85888	0	0	0	inf	1	no
XLOC_010549	Glyma.13G016800	chr13:3480566-3485867	NA	NA	NA	NOTEST	0.0513256	0.040587	0.037528	0	0	0	inf	1	no
XLOC_010556	Glyma.13G017500	chr13:3544753-3550057	NA	NA	NA	NOTEST	0	0	0	0.0746456	0	0.0375443	-inf	1	no
XLOC_010561	Glyma.13G018000	chr13:3582880-3607143	NA	NA	NA	NOTEST	0	0	0	0.055848	0	0.0280783	-inf	1	no
XLOC_010577	Glyma.13G019700	chr13:3759594-3764690	NA	NA	NA	NOTEST	0	0	0	0.0385845	0	0.0194139	-inf	1	no
XLOC_010580	Glyma.13G020100	chr13:3804765-3818255	NA	NA	NA	NOTEST	0	0	0	0	0.0505623	0.0149159	-inf	1	no
XLOC_010613	Glyma.13G024400	chr13:4523366-4529589	PIF1 helicase	GO:0000723(telomere maintenance);GO:0003678(DNA helicase activity);GO:0006281(DNA repair)	NA	NOTEST	0	0.0101877	0.00761683	0	0	0	inf	1	no
XLOC_010657	Glyma.13G030200	chr13:9609616-9610500	Polyketide cyclase/dehydrase and lipid transport superfamily protein	GO:0006952(defense response);GO:0009607(response to biotic stimulus)	NA	NOTEST	0	0	0	0	0.378531	0.197519	-inf	1	no
XLOC_010667	Glyma.13G032000	chr13:10310446-10312300	Protein kinase superfamily protein	GO:0004672(protein kinase activity);GO:0005524(ATP binding);GO:0006468(protein phosphorylation)	NA	NOTEST	0	0.0573688	0.0367792	0	0	0	inf	1	no
XLOC_010668	Glyma.13G032200	chr13:10340341-10341530	myb domain protein 5	NA	NA	NOTEST	0.102281	0	0.0510687	0	0	0	inf	1	no
XLOC_010672	Glyma.13G033600	chr13:10575982-10578863	SKU5 similar 2	GO:0005507(copper ion binding);GO:0016491(oxidoreductase activity);GO:0055114(oxidation-reduction process)	NA	NOTEST	0	0	0	0	0.0972343	0.0530393	-inf	1	no
XLOC_010683	Glyma.13G035200	chr13:10928880-10934883	alcohol dehydrogenase 1	GO:0008270(zinc ion binding);GO:0016491(oxidoreductase activity);GO:0055114(oxidation-reduction process)	00010((Glycolysis / Gluconeogenesis));00071((Fatty acid degradation));00350((Tyrosine metabolism));00592((alpha-Linolenic acid metabolism))	NOTEST	0	0	0	0.065276	0	0.0326056	-inf	1	no
XLOC_010696	Glyma.13G037400	chr13:11676989-11678540	Major facilitator superfamily protein	GO:0015098(molybdate ion transmembrane transporter activity);GO:0015689(molybdate ion transport);GO:0016021(integral component of membrane)	NA	NOTEST	0	0.403771	0.201707	0	0	0	inf	1	no
XLOC_010698	Glyma.13G037700	chr13:11706771-11719301	NA	NA	NA	NOTEST	0	0	0	25.208	0	12.67	-inf	1	no
XLOC_010722	Glyma.13G041300	chr13:13288923-13291384	Nodulin MtN3 family protein	NA	NA	NOTEST	0	0	0	1.0881	0	0.542693	-inf	1	no
XLOC_010769	Glyma.13G052900	chr13:15036831-15041121	brassinosteroid-6-oxidase 2	GO:0005506(iron ion binding);GO:0016705("oxidoreductase activity, acting on paired donors, with incorporation or reduction of molecular oxygen");GO:0020037(heme binding);GO:0055114(oxidation-reduction process)	00905((Brassinosteroid biosynthesis))	NOTEST	0	0	0	0.105444	0	0.0525024	-inf	1	no
XLOC_010776	Glyma.13G053900	chr13:15125066-15126092	Protein kinase superfamily protein	GO:0004672(protein kinase activity);GO:0006468(protein phosphorylation)	04064((NF-kappa B signaling pathway));04210((Apoptosis));04620((Toll-like receptor signaling pathway));04722((Neurotrophin signaling pathway));05133((Pertussis));05140((Leishmaniasis));05142((Chagas disease (American trypanosomiasis)));05145((Toxoplasmosis));05152((Tuberculosis));05162((Measles));05169((Epstein-Barr virus infection))	NOTEST	0	0	0	0.06762	0	0.0337893	-inf	1	no
XLOC_010780	Glyma.13G054600	chr13:15191929-15194023	Pectin lyase-like superfamily protein	NA	NA	NOTEST	0.0576967	0.046447	0.053109	0	0	0	inf	1	no
XLOC_010786	Glyma.13G055500	chr13:15288950-15291189	arogenate dehydrogenase	GO:0004665(prephenate dehydrogenase (NADP+) activity);GO:0006571(tyrosine biosynthetic process);GO:0008977(prephenate dehydrogenase activity);GO:0055114(oxidation-reduction process)	NA	NOTEST	0	0	0	0.0315626	0	0.0156993	-inf	1	no
XLOC_010793	Glyma.13G056700	chr13:15423363-15424333	NA	NA	NA	NOTEST	0.184478	0.149449	0.175746	0	0	0	inf	1	no
XLOC_010800	Glyma.13G058200	chr13:15576866-15577220	NA	NA	NA	NOTEST	0	0	0	103.856	0	51.9051	-inf	1	no
XLOC_010809	Glyma.13G059600	chr13:15700066-15700531	PIF1 helicase	GO:0000723(telomere maintenance);GO:0003678(DNA helicase activity);GO:0006281(DNA repair)	NA	NOTEST	0.3426	0	0.170837	0	0	0	inf	1	no
XLOC_010823	Glyma.13G061600	chr13:15876809-15878956	UDP-Glycosyltransferase superfamily protein	GO:0008152(metabolic process);GO:0016758("transferase activity, transferring hexosyl groups")	NA	NOTEST	0	0	0	0.0400008	0	0.019892	-inf	1	no
XLOC_010833	Glyma.13G064000	chr13:16333132-16335773	homeobox 3	GO:0003677(DNA binding);GO:0003700(sequence-specific DNA binding transcription factor activity);GO:0006355("regulation of transcription, DNA-templated");GO:0043565(sequence-specific DNA binding)	NA	NOTEST	0	0	0	0.27261	0	0.135929	-inf	1	no
XLOC_010875	Glyma.13G072100	chr13:17312514-17316776	Cytochrome P450 superfamily protein	GO:0005506(iron ion binding);GO:0016705("oxidoreductase activity, acting on paired donors, with incorporation or reduction of molecular oxygen");GO:0020037(heme binding);GO:0055114(oxidation-reduction process)	00941((Flavonoid biosynthesis));00944((Flavone and flavonol biosynthesis))	NOTEST	0	0	0	0.0478009	0	0.0238913	-inf	1	no
XLOC_010904	Glyma.13G077300	chr13:18273682-18278423	PDI-like 1-1	GO:0045454(cell redox homeostasis)	04141((Protein processing in endoplasmic reticulum))	NOTEST	0	0.0871627	0.0569802	0	0	0	inf	1	no
XLOC_010913	Glyma.13G078900	chr13:18543043-18553384	C-8,7 sterol isomerase	GO:0016021(integral component of membrane);GO:0016125(sterol metabolic process);GO:0047750(cholestenol delta-isomerase activity)	00195((Photosynthesis))	NOTEST	0	0	0	0.0632188	0	0.0315276	-inf	1	no
XLOC_010919	Glyma.13G079600	chr13:18607729-18608074	NA	NA	NA	NOTEST	0	0	0	2.54647	0	1.27078	-inf	1	no
XLOC_010927	Glyma.13G081600	chr13:19053885-19054680	Integrase-type DNA-binding superfamily protein	GO:0003700(sequence-specific DNA binding transcription factor activity);GO:0006355("regulation of transcription, DNA-templated")	NA	NOTEST	0	0	0	0	0.150504	0.0689458	-inf	1	no
XLOC_010933	Glyma.13G082800	chr13:19239514-19246139	NA	NA	NA	NOTEST	0	11.101	4.95213	0	0	0	inf	1	no
XLOC_010941	Glyma.13G083600	chr13:19436974-19437301	NA	NA	NA	NOTEST	0	0	0	0.800428	0	0.399237	-inf	1	no
XLOC_010946	Glyma.13G085200	chr13:19667954-19668971	NA	NA	NA	NOTEST	0	6.50048	3.7304	0	0	0	inf	1	no
XLOC_010977	Glyma.13G091300	chr13:20616404-20619580	NA	NA	NA	NOTEST	0	0	0	0.44521	0.298264	0.367939	-inf	1	no
XLOC_010978	Glyma.13G091400	chr13:20627114-20627369	NA	NA	NA	NOTEST	0	0	0	7.50422	0	3.7288	-inf	1	no
XLOC_010984	Glyma.13G092200	chr13:20695223-20705229	ADR1-like 1	GO:0043531(ADP binding)	NA	NOTEST	0	0	0	0.368011	0.246515	0.316335	-inf	1	no
XLOC_010997	Glyma.13G095300	chr13:21019544-21020706	xyloglucan endotransglycosylase 6	GO:0004553("hydrolase activity, hydrolyzing O-glycosyl compounds");GO:0005618(cell wall);GO:0005975(carbohydrate metabolic process);GO:0006073(cellular glucan metabolic process);GO:0016762(xyloglucan:xyloglucosyl transferase activity);GO:0048046(apoplast)	NA	NOTEST	0	0.262398	0.145537	0	0	0	inf	1	no
XLOC_011010	Glyma.13G097100	chr13:21234128-21235297	Ribulose bisphosphate carboxylase (small chain) family protein	NA	00630((Glyoxylate and dicarboxylate metabolism));00710((Carbon fixation in photosynthetic organisms));01200((Carbon metabolism))	NOTEST	0	0.471357	0.24952	0	0	0	inf	1	no
XLOC_011024	Glyma.13G099800	chr13:21528360-21528876	NA	NA	NA	NOTEST	0	0	0	0.716069	0.316537	0.510583	-inf	1	no
XLOC_011030	Glyma.13G101200	chr13:21634818-21639129	alpha-mannosidase 1	GO:0004571("mannosyl-oligosaccharide 1,2-alpha-mannosidase activity");GO:0005509(calcium ion binding);GO:0016020(membrane)	NA	NOTEST	0	0.054579	0.034418	0	0	0	inf	1	no
XLOC_011036	Glyma.13G101800	chr13:21717891-21719019	Nucleotide/sugar transporter family protein	NA	NA	NOTEST	1.14516	0	0.570678	0	0	0	inf	1	no
XLOC_011038	Glyma.13G102100	chr13:21747852-21748182	NA	NA	NA	NOTEST	0	0	0	0	1.25046	0.60754	-inf	1	no
XLOC_011047	Glyma.13G103800	chr13:21845581-21845860	NA	NA	NA	NOTEST	0	5.77011	2.32069	0	0	0	inf	1	no
XLOC_011053	Glyma.13G105400	chr13:21988021-21991647	basic helix-loop-helix (bHLH) DNA-binding family protein	GO:0046983(protein dimerization activity)	NA	NOTEST	0	0	0	0	0.0510595	0.0281806	-inf	1	no
XLOC_011071	Glyma.13G109400	chr13:22321679-22321913	NA	NA	NA	NOTEST	15.786	0	7.89767	0	0	0	inf	1	no
XLOC_011074	Glyma.13G109900	chr13:22367699-22369043	germin-like protein 1	GO:0045735(nutrient reservoir activity)	NA	NOTEST	0	0	0	0.138865	0	0.0693875	-inf	1	no
XLOC_011108	Glyma.13G117100	chr13:23036898-23038020	indole-3-acetic acid inducible 31	GO:0005634(nucleus);GO:0006355("regulation of transcription, DNA-templated")	04075((Plant hormone signal transduction))	NOTEST	0	0	0	0.560466	0.246961	0.398017	-inf	1	no
XLOC_011117	Glyma.13G119400	chr13:23204734-23206607	late embryogenesis abundant domain-containing protein / LEA domain-containing protein	NA	NA	NOTEST	0	0	0	0.0388377	0.0495742	0.050282	-inf	1	no
XLOC_011131	Glyma.13G121700	chr13:23473300-23476166	2-oxoglutarate (2OG) and Fe(II)-dependent oxygenase superfamily protein	GO:0016491(oxidoreductase activity);GO:0055114(oxidation-reduction process)	NA	NOTEST	0	0	0	0	0.0809948	0.0423188	-inf	1	no
XLOC_011176	Glyma.13G128800	chr13:24198330-24200311	Flavin-binding monooxygenase family protein	NA	00380((Tryptophan metabolism))	NOTEST	0	0	0	0.116884	0	0.0584751	-inf	1	no
XLOC_011179	Glyma.13G129600	chr13:24243874-24248228	NA	NA	NA	NOTEST	0	0	0	0	0.0343373	0.0204243	-inf	1	no
XLOC_011181	Glyma.13G129900	chr13:24269857-24273633	GDSL-like Lipase/Acylhydrolase superfamily protein	GO:0016788("hydrolase activity, acting on ester bonds")	NA	NOTEST	0	0	0	0.0710805	0	0.0355934	-inf	1	no
XLOC_011184	Glyma.13G130300	chr13:24318509-24320714	Ankyrin repeat family protein	NA	NA	NOTEST	0	0	0	0.0401565	0	0.020006	-inf	1	no
XLOC_011244	Glyma.13G142800	chr13:25562279-25562603	SAUR-like auxin-responsive protein family	GO:0009733(response to auxin)	04075((Plant hormone signal transduction))	NOTEST	0	0	0	1.73347	0	0.864119	-inf	1	no
XLOC_011248	Glyma.13G143200	chr13:25601897-25602499	SAUR-like auxin-responsive protein family	GO:0009733(response to auxin)	NA	NOTEST	0.254723	0	0.126866	0	0	0	inf	1	no
XLOC_011313	Glyma.13G155800	chr13:27091580-27093529	Glycosyl hydrolase family protein with chitinase insertion domain	GO:0004553("hydrolase activity, hydrolyzing O-glycosyl compounds");GO:0005975(carbohydrate metabolic process)	00520((Amino sugar and nucleotide sugar metabolism))	NOTEST	0	0.093357	0.0338116	0	0	0	inf	1	no
XLOC_011316	Glyma.13G156200	chr13:27115801-27118757	DROUGHT SENSITIVE 1	NA	NA	NOTEST	0	0	0	0.044968	0	0.0223964	-inf	1	no
XLOC_011336	Glyma.13G162000	chr13:27766439-27766796	NA	NA	NA	NOTEST	0	0	0	1.46598	0	0.73805	-inf	1	no
XLOC_011361	Glyma.13G167100	chr13:28182120-28183834	Peroxidase superfamily protein	GO:0004601(peroxidase activity);GO:0006979(response to oxidative stress);GO:0020037(heme binding);GO:0055114(oxidation-reduction process)	00940((Phenylpropanoid biosynthesis))	NOTEST	0	0	0	0.421005	0	0.210006	-inf	1	no
XLOC_011365	Glyma.13G168200	chr13:28259913-28261910	Lactoylglutathione lyase / glyoxalase I family protein	NA	NA	NOTEST	0.331346	0.270883	0.298501	0	0	0	inf	1	no
XLOC_011384	Glyma.13G172300	chr13:28630035-28634423	Peroxidase superfamily protein	GO:0004601(peroxidase activity);GO:0006979(response to oxidative stress);GO:0020037(heme binding);GO:0055114(oxidation-reduction process)	00940((Phenylpropanoid biosynthesis))	NOTEST	0	0.0805298	0.0378083	0	0	0	inf	1	no
XLOC_011403	Glyma.13G175400	chr13:29013127-29016462	NA	NA	NA	NOTEST	0.6271	0.520724	0.542144	0	0	0	inf	1	no
XLOC_011413	Glyma.13G177300	chr13:29123191-29127575	Mitochondrial substrate carrier family protein	NA	NA	NOTEST	0	0	0	0	0.163855	0.0874597	-inf	1	no
XLOC_011419	Glyma.13G178400	chr13:29211476-29215988	NA	NA	NA	NOTEST	0	0	0	0.24956	0	0.124777	-inf	1	no
XLOC_011429	Glyma.13G180200	chr13:29364645-29366800	heat shock transcription factor B2A	GO:0003700(sequence-specific DNA binding transcription factor activity);GO:0005634(nucleus);GO:0006355("regulation of transcription, DNA-templated");GO:0043565(sequence-specific DNA binding)	NA	NOTEST	0	0	0	0	0.552427	0.295433	-inf	1	no
XLOC_011442	Glyma.13G183000	chr13:29616153-29618044	NA	GO:0004097(catechol oxidase activity);GO:0008152(metabolic process);GO:0016491(oxidoreductase activity);GO:0055114(oxidation-reduction process)	00350((Tyrosine metabolism));00950((Isoquinoline alkaloid biosynthesis))	NOTEST	0	0	0	0.0399812	0	0.0199813	-inf	1	no
XLOC_011443	Glyma.13G183100	chr13:29625617-29626737	homolog of yeast oxidase assembly 1 (OXA1)	GO:0016021(integral component of membrane);GO:0051205(protein insertion into membrane)	NA	NOTEST	1.85953	0	0.926204	0	0	0	inf	1	no
XLOC_011533	Glyma.13G199400	chr13:31318972-31320276	Eukaryotic aspartyl protease family protein	GO:0004190(aspartic-type endopeptidase activity);GO:0006508(proteolysis)	NA	NOTEST	0.0704813	0	0.0350411	0	0	0	inf	1	no
XLOC_011589	Glyma.13G209900	chr13:32387849-32388095	NA	NA	NA	NOTEST	0	0	0	0	6.489	3.14296	-inf	1	no
XLOC_011604	Glyma.13G212300	chr13:32595427-32597400	DNAse I-like superfamily protein	NA	NA	NOTEST	0	0.0385765	0.0240615	0	0	0	inf	1	no
XLOC_011616	Glyma.13G214700	chr13:32804884-32806996	vamp/synaptobrevin-associated protein 27-2	GO:0005789(endoplasmic reticulum membrane)	NA	NOTEST	0	0	0	0.252874	0	0.126209	-inf	1	no
XLOC_011651	Glyma.13G222700	chr13:33563661-33565693	Pentatricopeptide repeat (PPR) superfamily protein	NA	NA	NOTEST	0	0	0	0.61426	0	0.305579	-inf	1	no
XLOC_011674	Glyma.13G227500	chr13:33979985-33981779	NA	NA	NA	NOTEST	0	0	0	2.87301	13.9623	7.81751	-inf	1	no
XLOC_011694	Glyma.13G231200	chr13:34295088-34296738	NA	NA	NA	NOTEST	0	0	0	0.0845719	0	0.0423025	-inf	1	no
XLOC_011728	Glyma.13G237300	chr13:34749711-34756380	NA	NA	NA	NOTEST	0	8.79576	4.95393	0	0	0	inf	1	no
XLOC_011774	Glyma.13G247600	chr13:35602879-35604222	Cyclin D6;1	GO:0005634(nucleus)	NA	NOTEST	0	0	0	0.116782	0	0.0581761	-inf	1	no
XLOC_011790	Glyma.13G250100	chr13:35768941-35769712	Protein of unknown function, DUF538	NA	NA	NOTEST	2.12301	0.583345	1.32405	0	0	0	inf	1	no
XLOC_011795	Glyma.13G251300	chr13:35845313-35846131	basic helix-loop-helix (bHLH) DNA-binding superfamily protein	GO:0046983(protein dimerization activity)	NA	NOTEST	0	1.05513	0.581747	0	0	0	inf	1	no
XLOC_011798	Glyma.13G251900	chr13:35872840-35874432	BAK1-interacting receptor-like kinase 1	GO:0004672(protein kinase activity);GO:0006468(protein phosphorylation)	NA	NOTEST	0	0	0	0.0439316	0	0.0218054	-inf	1	no
XLOC_011822	Glyma.13G256500	chr13:36182878-36185133	NA	NA	NA	NOTEST	0	0	0	0.187265	0	0.0936866	-inf	1	no
XLOC_011827	Glyma.13G257500	chr13:36264655-36264994	NA	NA	NA	NOTEST	1.26165	0	0.629235	0	0	0	inf	1	no
XLOC_011828	Glyma.13G257600	chr13:36267644-36267989	hydroxyproline-rich glycoprotein family protein	NA	NA	NOTEST	0	0	0	0	1.13728	0.503998	-inf	1	no
XLOC_011852	Glyma.13G262700	chr13:36618957-36621036	F-box/RNI-like/FBD-like domains-containing protein	NA	NA	NOTEST	0	0.115634	0.0662694	0	0	0	inf	1	no
XLOC_011868	Glyma.13G267600	chr13:37023408-37025567	WRKY DNA-binding protein 70	GO:0003700(sequence-specific DNA binding transcription factor activity);GO:0006355("regulation of transcription, DNA-templated");GO:0043565(sequence-specific DNA binding)	NA	NOTEST	0	0	0	0.0834735	0	0.0415864	-inf	1	no
XLOC_011895	Glyma.13G272400	chr13:37439360-37444234	glutamate receptor 2.8	GO:0004970(ionotropic glutamate receptor activity);GO:0016020(membrane)	NA	NOTEST	0.0249554	0.0199692	0.0249751	0	0	0	inf	1	no
XLOC_011902	Glyma.13G274300	chr13:37580980-37582795	NAC (No Apical Meristem) domain transcriptional regulator superfamily protein	GO:0003677(DNA binding);GO:0006355("regulation of transcription, DNA-templated")	NA	NOTEST	0	0.0830587	0.0373666	0	0	0	inf	1	no
XLOC_011903	Glyma.13G274400	chr13:37596792-37601071	D-aminoacid aminotransferase-like PLP-dependent enzymes superfamily protein	GO:0003824(catalytic activity);GO:0008152(metabolic process)	00790((Folate biosynthesis))	NOTEST	0	0	0	0	0.0938867	0.0492517	-inf	1	no
XLOC_011936	Glyma.13G279700	chr13:38100490-38101611	Toll-Interleukin-Resistance (TIR) domain family protein	GO:0005515(protein binding);GO:0007165(signal transduction)	NA	NOTEST	0.233473	0.190002	0.208461	0	0	0	inf	1	no
XLOC_011955	Glyma.13G282800	chr13:38399698-38401072	NA	NA	NA	NOTEST	0	0.0872385	0.0406944	0	0	0	inf	1	no
XLOC_011970	Glyma.13G285000	chr13:38600240-38604393	NA	NA	NA	NOTEST	0	0	0	13.0556	0	6.47241	-inf	1	no
XLOC_011989	Glyma.13G288800	chr13:38926080-38930196	protodermal factor 2	GO:0008289(lipid binding)	NA	NOTEST	0	0	0	0	0.0859398	0.0531665	-inf	1	no
XLOC_011999	Glyma.13G290800	chr13:39114006-39114816	Heavy metal transport/detoxification superfamily protein	GO:0030001(metal ion transport);GO:0046872(metal ion binding)	NA	NOTEST	0.810269	0	0.404424	0	0	0	inf	1	no
XLOC_012026	Glyma.13G295900	chr13:39515399-39519232	O-acyltransferase (WSD1-like) family protein	GO:0004144(diacylglycerol O-acyltransferase activity);GO:0045017(glycerolipid biosynthetic process)	NA	NOTEST	0	0	0	0.127114	0	0.0631788	-inf	1	no
XLOC_012034	Glyma.13G297600	chr13:39632518-39640021	NA	NA	NA	NOTEST	0	0	0	0.0650241	0	0.0322442	-inf	1	no
XLOC_012051	Glyma.13G302700	chr13:39966281-39967688	HXXXD-type acyl-transferase family protein	GO:0016747("transferase activity, transferring acyl groups other than amino-acyl groups")	NA	NOTEST	0	0	0	0.106617	0	0.0532407	-inf	1	no
XLOC_012052	Glyma.13G303000	chr13:39996217-39997959	Cyclin D6;1	GO:0005634(nucleus);GO:0051726(regulation of cell cycle)	NA	NOTEST	0	0	0	0.17404	0	0.0869431	-inf	1	no
XLOC_012056	Glyma.13G303900	chr13:40099621-40099990	Calcium-binding EF-hand family protein	NA	NA	NOTEST	0.70417	0	0.351773	0	0	0	inf	1	no
XLOC_012063	Glyma.13G305400	chr13:40213188-40213617	proline-rich family protein	NA	NA	NOTEST	0	0.455733	0.201707	0	0	0	inf	1	no
XLOC_012064	Glyma.13G305500	chr13:40218657-40220678	basic helix-loop-helix (bHLH) DNA-binding superfamily protein	GO:0046983(protein dimerization activity)	NA	NOTEST	0.162042	0	0.0809269	0	0	0	inf	1	no
XLOC_012070	Glyma.13G307100	chr13:40308480-40309230	Ubiquitin-like superfamily protein	GO:0005515(protein binding)	03320((PPAR signaling pathway))	NOTEST	0	0	0	0.18955	0	0.0942576	-inf	1	no
XLOC_012102	Glyma.13G312700	chr13:40788998-40790210	plant U-box 23	GO:0004842(ubiquitin-protein transferase activity);GO:0016567(protein ubiquitination)	NA	NOTEST	0	0.0602782	0.0311752	0	0	0	inf	1	no
XLOC_012149	Glyma.13G322400	chr13:41688366-41690006	Exostosin family protein	NA	NA	NOTEST	0.0853115	0	0.0427288	0	0	0	inf	1	no
XLOC_012159	Glyma.13G324600	chr13:41961419-41965129	cyclic nucleotide-gated channel 15	GO:0005216(ion channel activity);GO:0006811(ion transport);GO:0016020(membrane);GO:0055085(transmembrane transport)	04626((Plant-pathogen interaction))	NOTEST	0	0.0900953	0.0493099	0	0	0	inf	1	no
XLOC_012178	Glyma.13G328900	chr13:42344289-42348393	ROP interactive partner 5	NA	NA	NOTEST	0.0711355	0.028295	0.0540559	0	0	0	inf	1	no
XLOC_012193	Glyma.13G331200	chr13:42575117-42576410	Adenine nucleotide alpha hydrolases-like superfamily protein	GO:0006950(response to stress)	NA	NOTEST	0	0.298684	0.139083	0	0	0	inf	1	no
XLOC_012224	Glyma.13G337200	chr13:43025864-43027799	SCARECROW-like 14	NA	NA	NOTEST	0	0.0630778	0.0349698	0	0	0	inf	1	no
XLOC_012233	Glyma.13G338900	chr13:43125150-43125531	NA	NA	NA	NOTEST	0	0	0	0	0.675489	0.348378	-inf	1	no
XLOC_012273	Glyma.13G347600	chr13:43769115-43772944	lipoxygenase 1	GO:0005515(protein binding);GO:0016702("oxidoreductase activity, acting on single donors with incorporation of molecular oxygen, incorporation of two atoms of oxygen");GO:0046872(metal ion binding);GO:0055114(oxidation-reduction process)	00591((Linoleic acid metabolism))	NOTEST	0	0	0	0.0266506	0	0.0132554	-inf	1	no
XLOC_012275	Glyma.13G348000	chr13:43813215-43813569	Protein of unknown function (DUF3511)	NA	NA	NOTEST	0	0	0	0	0.875721	0.455172	-inf	1	no
XLOC_012278	Glyma.13G348700	chr13:43877275-43879683	SNARE-like superfamily protein	NA	NA	NOTEST	0.2427	0	0.121007	0	0	0	inf	1	no
XLOC_012292	Glyma.13G351400	chr13:44056107-44056314	NA	NA	NA	NOTEST	0	0	0	15.3091	0	7.67731	-inf	1	no
XLOC_012305	Glyma.13G353300	chr13:44197506-44200008	ATP-dependent peptidases;nucleotide binding;serine-type endopeptidases;DNA helicases;ATP binding;damaged DNA binding;nucleoside-triphosphatases	NA	NA	NOTEST	0	0	0	0.674588	0	0.337969	-inf	1	no
XLOC_012312	Glyma.13G354400	chr13:44281766-44286031	protein kinase family protein / peptidoglycan-binding LysM domain-containing protein	GO:0004672(protein kinase activity);GO:0006468(protein phosphorylation)	NA	NOTEST	0.0350071	0.084233	0.0691034	0	0	0	inf	1	no
XLOC_012328	Glyma.13G358000	chr13:44581851-44582502	NA	NA	NA	NOTEST	0.164947	0.135295	0.161879	0	0	0	inf	1	no
XLOC_012332	Glyma.13G359200	chr13:44651225-44652853	Late embryogenesis abundant (LEA) hydroxyproline-rich glycoprotein family	NA	NA	NOTEST	0.272975	0.435503	0.318292	0	0	0	inf	1	no
XLOC_012369	Glyma.13G365300	chr13:45146651-45148130	Tetratricopeptide repeat (TPR)-like superfamily protein	NA	NA	NOTEST	0.130906	0.106292	0.124616	0	0	0	inf	1	no
XLOC_012371	Glyma.13G365600	chr13:45166940-45168551	Glycosyl hydrolase superfamily protein	GO:0004553("hydrolase activity, hydrolyzing O-glycosyl compounds");GO:0005975(carbohydrate metabolic process)	NA	NOTEST	0	0	0	0	0.155664	0.0884694	-inf	1	no
XLOC_012402	Glyma.13G371700	chr13:45679636-45680599	FASCICLIN-like arabinogalactan protein 3 precursor	NA	NA	NOTEST	0.164252	0	0.082177	0	0	0	inf	1	no
XLOC_012456	Glyma.13G008700	chr13:2476188-2478071	NA	NA	NA	NOTEST	0.0942579	0.229389	0.182774	0	0	0	inf	1	no
XLOC_012520	Glyma.13G026000	chr13:5393399-5396263	NA	NA	NA	NOTEST	0	0	0	0	0.111532	0.0633573	-inf	1	no
XLOC_012540	Glyma.13G031000	chr13:10145245-10145584	NA	NA	NA	NOTEST	0	0.922405	0.455221	0	0	0	inf	1	no
XLOC_012541	Glyma.13G031100	chr13:10175815-10176427	RING/U-box superfamily protein	GO:0005515(protein binding);GO:0008270(zinc ion binding)	NA	NOTEST	0	0	0	0.6141	0	0.306531	-inf	1	no
XLOC_012562	Glyma.13G034700	chr13:10826294-10829315	NA	NA	NA	NOTEST	0	0	0	0.0355995	0	0.0176018	-inf	1	no
XLOC_012563	Glyma.13G034800	chr13:10834977-10835256	NA	NA	NA	NOTEST	0	6.68289	3.48103	0	0	0	inf	1	no
XLOC_012580	Glyma.13G038600	chr13:11956822-11959123	Plant stearoyl-acyl-carrier-protein desaturase family protein	GO:0006631(fatty acid metabolic process);GO:0045300(acyl-[acyl-carrier-protein] desaturase activity);GO:0055114(oxidation-reduction process)	00061((Fatty acid biosynthesis));01040((Biosynthesis of unsaturated fatty acids));01212((Fatty acid metabolism))	NOTEST	0.107081	0.0843148	0.0877451	0	0	0	inf	1	no
XLOC_012583	Glyma.13G039200	chr13:12196071-12198065	glycolipid transfer protein 2	GO:0005737(cytoplasm);GO:0017089(glycolipid transporter activity);GO:0046836(glycolipid transport);GO:0051861(glycolipid binding)	NA	NOTEST	0	0.134258	0.0762774	0	0	0	inf	1	no
XLOC_012603	Glyma.13G043200	chr13:13656558-13656872	light-mediated development protein 1 / deetiolated1 (DET1)	NA	NA	NOTEST	0	0	0	5.83798	0	2.905	-inf	1	no
XLOC_012608	Glyma.13G044000	chr13:13734830-13739727	white-brown complex homolog protein 11	GO:0005524(ATP binding);GO:0016020(membrane);GO:0016887(ATPase activity)	NA	NOTEST	0	0	0	0.0283451	0.171911	0.117851	-inf	1	no
XLOC_012610	Glyma.13G044300	chr13:13774804-13779128	metacaspase 3	GO:0004197(cysteine-type endopeptidase activity);GO:0006508(proteolysis)	NA	NOTEST	0.14606	0	0.0727535	0	0	0	inf	1	no
XLOC_012644	Glyma.13G050500	chr13:14674242-14683099	disease resistance family protein / LRR family protein	GO:0005515(protein binding)	NA	NOTEST	0	0	0	0.0284589	0	0.0141385	-inf	1	no
XLOC_012646	Glyma.13G050700	chr13:14701144-14701789	basic leucine-zipper 42	GO:0003700(sequence-specific DNA binding transcription factor activity);GO:0006355("regulation of transcription, DNA-templated");GO:0043565(sequence-specific DNA binding)	NA	NOTEST	0	0	0	0.164944	0	0.0827146	-inf	1	no
XLOC_012664	Glyma.13G053300	chr13:15064797-15069129	COBRA-like extracellular glycosyl-phosphatidyl inositol-anchored protein family	GO:0010215(cellulose microfibril organization);GO:0016049(cell growth);GO:0031225(anchored component of membrane)	NA	NOTEST	0	0	0	0.0483357	0	0.0241508	-inf	1	no
XLOC_012680	Glyma.13G057000	chr13:15461020-15461380	NA	NA	NA	NOTEST	0.786485	0.669525	0.75253	0	0	0	inf	1	no
XLOC_012693	Glyma.13G059700	chr13:15703697-15706096	early nodulin-like protein 20	GO:0009055(electron carrier activity)	NA	NOTEST	0	0	0	0	0.294385	0.144524	-inf	1	no
XLOC_012694	Glyma.13G059900	chr13:15725416-15733058	GPI transamidase component Gpi16 subunit family protein	GO:0016255(attachment of GPI anchor to protein);GO:0042765(GPI-anchor transamidase complex)	NA	NOTEST	0	0.0455893	0.0285757	0	0	0	inf	1	no
XLOC_012701	Glyma.13G062000	chr13:15953875-15955435	NAC domain containing protein 100	GO:0003677(DNA binding);GO:0006355("regulation of transcription, DNA-templated")	NA	NOTEST	0	0.0647997	0.0365135	0	0	0	inf	1	no
XLOC_012790	Glyma.13G080500	chr13:18711036-18713074	Adenine nucleotide alpha hydrolases-like superfamily protein	GO:0006950(response to stress)	NA	NOTEST	0.341378	0.799987	0.607424	0	0	0	inf	1	no
XLOC_012800	Glyma.13G082000	chr13:19119064-19123931	NA	NA	NA	NOTEST	0	0	0	0	0.0771252	0.0457895	-inf	1	no
XLOC_012826	Glyma.13G088000	chr13:20101177-20108097	Glycosyl hydrolase family protein	GO:0004553("hydrolase activity, hydrolyzing O-glycosyl compounds");GO:0005975(carbohydrate metabolic process)	NA	NOTEST	0	0	0	0.14626	0.07471	0.107442	-inf	1	no
XLOC_012829	Glyma.13G088400	chr13:20228328-20231654	tetratricopeptide repeat (TPR)-containing protein	GO:0045454(cell redox homeostasis)	NA	NOTEST	0	0	0	0.140546	0	0.0700036	-inf	1	no
XLOC_012852	Glyma.13G093900	chr13:20919021-20920835	Deoxyxylulose-5-phosphate synthase	GO:0003824(catalytic activity);GO:0008152(metabolic process)	NA	NOTEST	0	0.163124	0.09164	0	0	0	inf	1	no
XLOC_012862	Glyma.13G095500	chr13:21044701-21045196	zinc finger protein 2	NA	NA	NOTEST	0.376689	0	0.188336	0	0	0	inf	1	no
XLOC_012872	Glyma.13G098400	chr13:21354955-21356891	Peroxidase superfamily protein	GO:0004601(peroxidase activity);GO:0006979(response to oxidative stress);GO:0020037(heme binding);GO:0055114(oxidation-reduction process)	NA	NOTEST	0	0.0814142	0.0419395	0	0	0	inf	1	no
XLOC_012886	Glyma.13G101900	chr13:21724253-21727208	Auxin efflux carrier family protein	GO:0016021(integral component of membrane);GO:0055085(transmembrane transport)	NA	NOTEST	0	0.0338319	0.0175488	0	0	0	inf	1	no
XLOC_012893	Glyma.13G103600	chr13:21841907-21842258	TBP-associated factor 8	NA	NA	NOTEST	1.2022	2.00034	1.39566	0	0	0	inf	1	no
XLOC_012900	Glyma.13G104700	chr13:21935860-21939449	cytokinin oxidase 3	GO:0009690(cytokinin metabolic process);GO:0016491(oxidoreductase activity);GO:0019139(cytokinin dehydrogenase activity);GO:0050660(flavin adenine dinucleotide binding);GO:0055114(oxidation-reduction process)	00908((Zeatin biosynthesis))	NOTEST	0	0	0	0.0745744	0.334207	0.223231	-inf	1	no
XLOC_012925	Glyma.13G109200	chr13:22311221-22314331	RNA polymerase III RPC4	GO:0003677(DNA binding);GO:0003899(DNA-directed RNA polymerase activity);GO:0005666(DNA-directed RNA polymerase III complex);GO:0006383(transcription from RNA polymerase III promoter)	00230((Purine metabolism));00240((Pyrimidine metabolism));03020((RNA polymerase));04623((Cytosolic DNA-sensing pathway));05169((Epstein-Barr virus infection))	NOTEST	0.200757	0	0.100193	0	0	0	inf	1	no
XLOC_012950	Glyma.13G114400	chr13:22812099-22813169	F-box and associated interaction domains-containing protein	GO:0005515(protein binding)	NA	NOTEST	0.0853496	0	0.042536	0	0	0	inf	1	no
XLOC_012955	Glyma.13G115200	chr13:22878914-22881225	Plant invertase/pectin methylesterase inhibitor superfamily	GO:0004857(enzyme inhibitor activity);GO:0005618(cell wall);GO:0030599(pectinesterase activity);GO:0042545(cell wall modification)	NA	NOTEST	0.0542115	0	0.027103	0	0	0	inf	1	no
XLOC_012968	Glyma.13G117300	chr13:23046519-23047057	NA	NA	NA	NOTEST	0	7.54914	3.7304	0	0	0	inf	1	no
XLOC_012996	Glyma.13G123600	chr13:23679637-23681399	Sec14p-like phosphatidylinositol transfer family protein	NA	NA	NOTEST	0	0	0	0.118891	0.0506858	0.0901757	-inf	1	no
XLOC_013004	Glyma.13G126300	chr13:23970361-23970664	NA	NA	NA	NOTEST	0	0	0	3.36001	0	1.67424	-inf	1	no
XLOC_013008	Glyma.13G127100	chr13:24013263-24016705	Leucine-rich repeat transmembrane protein kinase family protein	GO:0004672(protein kinase activity);GO:0005515(protein binding);GO:0005524(ATP binding);GO:0006468(protein phosphorylation)	NA	NOTEST	0	0.0248401	0.0145431	0	0	0	inf	1	no
XLOC_013036	Glyma.13G132900	chr13:24533350-24533770	DNA-directed RNA polymerase family protein	NA	NA	NOTEST	0	1.23539	0.675409	0	0	0	inf	1	no
XLOC_013047	Glyma.13G134700	chr13:24721901-24722324	NA	NA	NA	NOTEST	0	0	0	0	0.50946	0.250823	-inf	1	no
XLOC_013138	Glyma.13G153800	chr13:26884522-26885008	NA	NA	NA	NOTEST	0	0	0	0.543911	0	0.272316	-inf	1	no
XLOC_013169	Glyma.13G159000	chr13:27424689-27425781	AUX/IAA transcriptional regulator family protein	GO:0005634(nucleus);GO:0006355("regulation of transcription, DNA-templated")	04075((Plant hormone signal transduction))	NOTEST	0.214114	0.350909	0.280156	0	0	0	inf	1	no
XLOC_013175	Glyma.13G160200	chr13:27581224-27586812	NA	NA	NA	NOTEST	0	0	0	0	0.0211012	0.0135694	-inf	1	no
XLOC_013181	Glyma.13G161000	chr13:27671391-27672860	Exostosin family protein	NA	NA	NOTEST	0	0	0	0	0.103695	0.0580268	-inf	1	no
XLOC_013215	Glyma.13G166600	chr13:28139767-28142950	Ypt/Rab-GAP domain of gyp1p superfamily protein	NA	NA	NOTEST	0	0	0	0.0771669	0	0.0382801	-inf	1	no
XLOC_013228	Glyma.13G169400	chr13:28347175-28347355	NA	NA	NA	NOTEST	0	64.8718	33.4363	0	0	0	inf	1	no
XLOC_013241	Glyma.13G171500	chr13:28570340-28570661	NA	NA	NA	NOTEST	0	1.39315	0.576072	0	0	0	inf	1	no
XLOC_013270	Glyma.13G177600	chr13:29166704-29167691	OBF-binding protein 3	GO:0003677(DNA binding);GO:0006355("regulation of transcription, DNA-templated")	NA	NOTEST	0.112216	0.0901141	0.0971767	0	0	0	inf	1	no
XLOC_013295	Glyma.13G182300	chr13:29549074-29549915	NA	NA	NA	NOTEST	2.36043	2.07318	2.21087	0	0	0	inf	1	no
XLOC_013315	Glyma.13G187400	chr13:30121734-30122022	NA	NA	NA	NOTEST	0	0	0	1.49951	0	0.747362	-inf	1	no
XLOC_013316	Glyma.13G187600	chr13:30134878-30143798	Protein kinase protein with adenine nucleotide alpha hydrolases-like domain	GO:0004672(protein kinase activity);GO:0006468(protein phosphorylation)	NA	NOTEST	0	0	0	0	0.145011	0.0937858	-inf	1	no
XLOC_013342	Glyma.13G192700	chr13:30592069-30618973	hAT transposon superfamily	GO:0003677(DNA binding);GO:0046983(protein dimerization activity)	NA	NOTEST	0	0	0	0.0175271	0	0.00868029	-inf	1	no
XLOC_013346	Glyma.13G193800	chr13:30709902-30710253	sigma factor binding protein 1	NA	NA	NOTEST	0	0	0	0.638691	0.905599	0.78915	-inf	1	no
XLOC_013358	Glyma.13G196200	chr13:30974521-30977988	Eukaryotic aspartyl protease family protein	GO:0004190(aspartic-type endopeptidase activity);GO:0006508(proteolysis)	NA	NOTEST	0.187206	0.117222	0.136542	0	0	0	inf	1	no
XLOC_013366	Glyma.13G198300	chr13:31208280-31209267	sulfotransferase 2A	GO:0008146(sulfotransferase activity)	NA	NOTEST	0	0	0	0.0660438	0	0.0328272	-inf	1	no
XLOC_013367	Glyma.13G198400	chr13:31215817-31216795	sulfotransferase 2A	GO:0008146(sulfotransferase activity)	NA	NOTEST	0.0873648	0	0.0433651	0	0	0	inf	1	no
XLOC_013386	Glyma.13G203100	chr13:31702293-31704020	myb domain protein 83	NA	NA	NOTEST	0	0.0845533	0.044466	0	0	0	inf	1	no
XLOC_013391	Glyma.13G204300	chr13:31832092-31833193	Leucine-rich repeat (LRR) family protein	GO:0005515(protein binding)	NA	NOTEST	0	0.0957094	0.0354348	0	0	0	inf	1	no
XLOC_013397	Glyma.13G205100	chr13:31921432-31922242	NA	NA	NA	NOTEST	0	0	0	0	0.1028	0.0669766	-inf	1	no
XLOC_013405	Glyma.13G206900	chr13:32065985-32071772	peroxiredoxin IIF	GO:0016491(oxidoreductase activity)	NA	NOTEST	0.230732	0	0.115251	0	0	0	inf	1	no
XLOC_013445	Glyma.13G215100	chr13:32859026-32860717	NA	NA	NA	NOTEST	0	0	0	0	0.65701	0.343706	-inf	1	no
XLOC_013463	Glyma.13G218100	chr13:33112400-33112805	NA	NA	NA	NOTEST	0	0	0	0.909681	0.628438	0.741893	-inf	1	no
XLOC_013481	Glyma.13G221200	chr13:33423017-33425981	Phototropic-responsive NPH3 family protein	GO:0005515(protein binding)	NA	NOTEST	0	0	0	0	0.0377501	0.0226759	-inf	1	no
XLOC_013487	Glyma.13G222100	chr13:33499999-33504460	senescence-related gene 1	GO:0016491(oxidoreductase activity);GO:0055114(oxidation-reduction process)	NA	NOTEST	0	0	0	0	0.0697567	0.0429387	-inf	1	no
XLOC_013489	Glyma.13G222600	chr13:33554033-33554390	Protein of unknown function, DUF584	NA	NA	NOTEST	0	1.53153	0.741293	0	0	0	inf	1	no
XLOC_013493	Glyma.13G223700	chr13:33663283-33664607	Protein of unknown function (DUF1264)	NA	NA	NOTEST	0	0	0	0.258132	0	0.129334	-inf	1	no
XLOC_013502	Glyma.13G225500	chr13:33811555-33814961	Ankyrin repeat family protein	NA	NA	NOTEST	0.0416422	0	0.0207221	0	0	0	inf	1	no
XLOC_013507	Glyma.13G226200	chr13:33874609-33880248	Ankyrin repeat family protein	NA	NA	NOTEST	0.0816613	0.049204	0.072773	0	0	0	inf	1	no
XLOC_013556	Glyma.13G236600	chr13:34699685-34700177	ERF domain protein 12	GO:0003700(sequence-specific DNA binding transcription factor activity);GO:0006355("regulation of transcription, DNA-templated")	NA	NOTEST	0	0	0	0.601125	0	0.301892	-inf	1	no
XLOC_013558	Glyma.13G236900	chr13:34738527-34739088	NA	NA	NA	NOTEST	0	0	0	0.405961	0	0.203413	-inf	1	no
XLOC_013577	Glyma.13G239800	chr13:35001389-35001749	NA	NA	NA	NOTEST	0	0.637321	0.359084	0	0	0	inf	1	no
XLOC_013609	Glyma.13G245800	chr13:35479951-35480866	syntaxin of plants 124	GO:0005515(protein binding);GO:0016020(membrane)	04130((SNARE interactions in vesicular transport));04721((Synaptic vesicle cycle))	NOTEST	0	0	0	0	0.0978554	0.0558168	-inf	1	no
XLOC_013626	Glyma.13G250200	chr13:35771423-35772208	basic helix-loop-helix (bHLH) DNA-binding superfamily protein	NA	NA	NOTEST	0.321564	0.268558	0.331216	0	0	0	inf	1	no
XLOC_013631	Glyma.13G250800	chr13:35809699-35811330	zinc finger protein-related	NA	NA	NOTEST	0	0.0513268	0.0315857	0	0	0	inf	1	no
XLOC_013659	Glyma.13G256900	chr13:36205252-36216110	K-box region and MADS-box transcription factor family protein	GO:0003677(DNA binding);GO:0003700(sequence-specific DNA binding transcription factor activity);GO:0005634(nucleus);GO:0006355("regulation of transcription, DNA-templated");GO:0046983(protein dimerization activity)	NA	NOTEST	0	0	0	0.128863	0	0.0640421	-inf	1	no
XLOC_013677	Glyma.13G260100	chr13:36439958-36440402	NA	NA	NA	NOTEST	0	0	0	0.553331	0	0.275798	-inf	1	no
XLOC_013679	Glyma.13G260300	chr13:36455093-36455813	TGACG motif-binding factor 6	GO:0003700(sequence-specific DNA binding transcription factor activity);GO:0006355("regulation of transcription, DNA-templated");GO:0043565(sequence-specific DNA binding)	NA	NOTEST	0	0	0	0.240346	0	0.119666	-inf	1	no
XLOC_013718	Glyma.13G267000	chr13:37000604-37000838	NA	NA	NA	NOTEST	22.5007	6.52062	14.6664	0	0	0	inf	1	no
XLOC_013816	Glyma.13G288600	chr13:38902515-38909889	PDI-like 5-4	GO:0045454(cell redox homeostasis)	NA	NOTEST	0.0974876	0	0.0484063	0	0	0	inf	1	no
XLOC_013817	Glyma.13G288700	chr13:38917627-38918623	NA	NA	NA	NOTEST	0.330789	0	0.164823	0	0	0	inf	1	no
XLOC_013826	Glyma.13G290300	chr13:39036459-39038287	Protein of unknown function (DUF688)	NA	NA	NOTEST	0	0	0	0	0.0362267	0.0231231	-inf	1	no
XLOC_013845	Glyma.13G294800	chr13:39420353-39422386	Reticulon family protein	NA	NA	NOTEST	0	0	0	0.116127	0	0.0578991	-inf	1	no
XLOC_013887	Glyma.13G301500	chr13:39901829-39902099	Wound-responsive family protein	NA	NA	NOTEST	0	0	0	1.87507	0	0.937949	-inf	1	no
XLOC_013890	Glyma.13G301800	chr13:39908208-39908481	Wound-responsive family protein	NA	NA	NOTEST	0	0	0	0	6.97045	3.22424	-inf	1	no
XLOC_013899	Glyma.13G303100	chr13:40007031-40010308	myb domain protein 14	NA	NA	NOTEST	0	0.10962	0.0611977	0	0	0	inf	1	no
XLOC_013933	Glyma.13G309900	chr13:40545395-40546592	mitogen-activated protein kinase kinase kinase 15	GO:0004672(protein kinase activity);GO:0005524(ATP binding);GO:0006468(protein phosphorylation)	NA	NOTEST	0.0817106	0	0.0408533	0	0	0	inf	1	no
XLOC_013954	Glyma.13G314700	chr13:40998350-40999331	F-box family protein	NA	NA	NOTEST	0	0	0	0.156086	0	0.0789289	-inf	1	no
XLOC_013973	Glyma.13G317400	chr13:41208253-41210584	Tetratricopeptide repeat (TPR)-like superfamily protein	NA	NA	NOTEST	0	0.0227209	0.015309	0	0	0	inf	1	no
XLOC_013977	Glyma.13G318700	chr13:41313786-41314695	Plant protein of unknown function (DUF868)	NA	NA	NOTEST	0	0	0	0.182338	0	0.0911629	-inf	1	no
XLOC_013991	Glyma.13G321800	chr13:41610277-41611513	C2H2 and C2HC zinc fingers superfamily protein	NA	NA	NOTEST	0	0.109222	0.0524933	0	0	0	inf	1	no
XLOC_013996	Glyma.13G322500	chr13:41694838-41696534	xyloglucan endotransglucosylase/hydrolase 32	GO:0004553("hydrolase activity, hydrolyzing O-glycosyl compounds");GO:0005618(cell wall);GO:0005975(carbohydrate metabolic process);GO:0006073(cellular glucan metabolic process);GO:0016762(xyloglucan:xyloglucosyl transferase activity);GO:0048046(apoplast)	NA	NOTEST	0	0	0	0.0737328	0	0.036822	-inf	1	no
XLOC_014016	Glyma.13G326700	chr13:42159044-42161407	RING/U-box superfamily protein	NA	NA	NOTEST	0.107257	0	0.0535465	0	0	0	inf	1	no
XLOC_014032	Glyma.13G328700	chr13:42333217-42336275	tetraspanin3	GO:0016021(integral component of membrane)	NA	NOTEST	0.125337	0	0.062812	0	0	0	inf	1	no
XLOC_014044	Glyma.13G331700	chr13:42634063-42635785	exocyst subunit exo70 family protein H7	GO:0000145(exocyst);GO:0006887(exocytosis)	NA	NOTEST	0	0.0531483	0.0200831	0	0	0	inf	1	no
XLOC_014047	Glyma.13G332200	chr13:42659044-42659780	RmlC-like cupins superfamily protein	GO:0045735(nutrient reservoir activity)	NA	NOTEST	0	0	0	2.11796	0	1.05623	-inf	1	no
XLOC_014049	Glyma.13G332500	chr13:42678651-42683325	UDP-N-acetylglucosamine (UAA) transporter family	GO:0055085(transmembrane transport)	NA	NOTEST	0.0808033	0	0.0401241	0	0	0	inf	1	no
XLOC_014072	Glyma.13G338100	chr13:43086953-43090229	laccase 2	GO:0005507(copper ion binding);GO:0016491(oxidoreductase activity);GO:0055114(oxidation-reduction process)	NA	NOTEST	0	0.055585	0.0264491	0	0	0	inf	1	no
XLOC_014082	Glyma.13G339900	chr13:43192638-43194995	myb domain protein 83	NA	NA	NOTEST	0.0962011	0.0774875	0.0886412	0	0	0	inf	1	no
XLOC_014084	Glyma.13G340400	chr13:43244790-43246867	RING/U-box superfamily protein	NA	NA	NOTEST	0	0	0	0.309333	0	0.15439	-inf	1	no
XLOC_014094	Glyma.13G342200	chr13:43367890-43369119	CYCLIN B1;1	NA	NA	NOTEST	0.102085	0	0.0508116	0	0	0	inf	1	no
XLOC_014096	Glyma.13G342600	chr13:43405598-43413463	AMP-dependent synthetase and ligase family protein	GO:0003824(catalytic activity);GO:0008152(metabolic process);GO:0016491(oxidoreductase activity);GO:0055114(oxidation-reduction process)	NA	NOTEST	0	0	0	0.00692167	0	0.0034443	-inf	1	no
XLOC_014100	Glyma.13G343000	chr13:43447389-43451125	beta glucosidase 32	GO:0004553("hydrolase activity, hydrolyzing O-glycosyl compounds");GO:0005975(carbohydrate metabolic process)	00460((Cyanoamino acid metabolism));00500((Starch and sucrose metabolism));00940((Phenylpropanoid biosynthesis))	NOTEST	0	0	0	0.0478457	0	0.0237768	-inf	1	no
XLOC_014101	Glyma.13G343100	chr13:43451485-43452294	beta glucosidase 41	GO:0004553("hydrolase activity, hydrolyzing O-glycosyl compounds");GO:0005975(carbohydrate metabolic process)	NA	NOTEST	0	0	0	2.56172	0	1.28022	-inf	1	no
XLOC_014127	Glyma.13G348500	chr13:43866821-43869988	calmodulin-binding family protein	NA	NA	NOTEST	0	0	0	0	0.0928722	0.0566334	-inf	1	no
XLOC_014135	Glyma.13G350400	chr13:43986441-43994672	Root hair defective 3 GTP-binding protein (RHD3)	NA	NA	NOTEST	0	0.020373	0.0135762	0	0	0	inf	1	no
XLOC_014139	Glyma.13G351100	chr13:44037497-44039749	phospholipase D alpha 4	GO:0005515(protein binding)	NA	NOTEST	0	0.319635	0.169537	0	0	0	inf	1	no
XLOC_014152	Glyma.13G354200	chr13:44260783-44269664	Tetratricopeptide repeat (TPR)-like superfamily protein	NA	NA	NOTEST	0	0.0921119	0.0561814	0	0	0	inf	1	no
XLOC_014195	Glyma.13G363300	chr13:45015303-45016048	Late embryogenesis abundant protein (LEA) family protein	NA	NA	NOTEST	0	0	0	0.327332	0	0.163415	-inf	1	no
XLOC_014227	Glyma.13G370400	chr13:45595214-45596435	fucosyltransferase 2	GO:0008107(galactoside 2-alpha-L-fucosyltransferase activity);GO:0016020(membrane);GO:0042546(cell wall biogenesis)	NA	NOTEST	0	0.0530351	0.0308743	0	0	0	inf	1	no
XLOC_014231	Glyma.13G371100	chr13:45632293-45632688	NA	NA	NA	NOTEST	0	0	0	1.93407	0	0.967763	-inf	1	no
XLOC_014267	Glyma.14G005500	chr14:451897-453181	NA	NA	NA	NOTEST	0	0	0	0	0.363062	0.204255	-inf	1	no
XLOC_014277	Glyma.14G008400	chr14:644289-647784	NA	NA	NA	NOTEST	0	0	0	10.8988	0	5.42176	-inf	1	no
XLOC_014287	Glyma.14G010700	chr14:820527-820719	NA	NA	NA	NOTEST	43.9289	0	21.9643	0	0	0	inf	1	no
XLOC_014288	Glyma.14G010800	chr14:824476-825169	Late embryogenesis abundant (LEA) hydroxyproline-rich glycoprotein family	NA	NA	NOTEST	0.360954	0.144765	0.251479	0	0	0	inf	1	no
XLOC_014300	Glyma.14G013100	chr14:984442-987274	NOL1/NOP2/sun family protein / antitermination NusB domain-containing protein	GO:0008168(methyltransferase activity)	NA	NOTEST	0.101658	0	0.0505731	0	0	0	inf	1	no
XLOC_014310	Glyma.14G015000	chr14:1081536-1082934	cytochrome P450, family 71, subfamily A, polypeptide 25	GO:0005506(iron ion binding);GO:0016705("oxidoreductase activity, acting on paired donors, with incorporation or reduction of molecular oxygen");GO:0020037(heme binding);GO:0055114(oxidation-reduction process)	NA	NOTEST	0.239407	0.0979497	0.182037	0	0	0	inf	1	no
XLOC_014325	Glyma.14G017200	chr14:1240453-1241023	receptor like protein 27	GO:0005515(protein binding)	NA	NOTEST	0	0	0	0.559101	0.250504	0.402962	-inf	1	no
XLOC_014339	Glyma.14G020700	chr14:1463178-1466578	co-factor for nitrate, reductase and xanthine dehydrogenase 5	GO:0008641(small protein activating enzyme activity)	04122((Sulfur relay system))	NOTEST	0	0.0671509	0.0378083	0	0	0	inf	1	no
XLOC_014345	Glyma.14G022200	chr14:1566409-1567104	NA	NA	NA	NOTEST	0	0	0	0	1.89157	0.803061	-inf	1	no
XLOC_014348	Glyma.14G023000	chr14:1630760-1631612	geranylgeranyl reductase	NA	00900((Terpenoid backbone biosynthesis))	NOTEST	0	0	0	0.151807	0	0.0765282	-inf	1	no
XLOC_014376	Glyma.14G027300	chr14:1975414-1977404	K-box region and MADS-box transcription factor family protein	GO:0003700(sequence-specific DNA binding transcription factor activity);GO:0005634(nucleus);GO:0006355("regulation of transcription, DNA-templated")	NA	NOTEST	0	0	0	0.412818	0	0.205453	-inf	1	no
XLOC_014380	Glyma.14G027800	chr14:2014028-2015499	NA	NA	NA	NOTEST	0	0	0	0.0645929	0	0.0319932	-inf	1	no
XLOC_014415	Glyma.14G035100	chr14:2611417-2615614	NA	NA	NA	NOTEST	0	0	0	0.0509023	0	0.0252688	-inf	1	no
XLOC_014428	Glyma.14G037400	chr14:2813440-2816414	dgd1 suppressor 1	NA	NA	NOTEST	0	0	0	0.191881	0	0.0956912	-inf	1	no
XLOC_014431	Glyma.14G038100	chr14:2853745-2854087	NA	NA	NA	NOTEST	0	0	0	11.0706	0	5.54666	-inf	1	no
XLOC_014439	Glyma.14G039200	chr14:2948114-2951008	myb domain protein 120	NA	NA	NOTEST	0.0805317	0	0.0400903	0	0	0	inf	1	no
XLOC_014455	Glyma.14G042200	chr14:3184942-3185520	Zinc-binding alcohol dehydrogenase family protein	GO:0008270(zinc ion binding);GO:0016491(oxidoreductase activity);GO:0055114(oxidation-reduction process)	00010((Glycolysis / Gluconeogenesis));00071((Fatty acid degradation));00350((Tyrosine metabolism));00625((Chloroalkane and chloroalkene degradation));00626((Naphthalene degradation));00680((Methane metabolism));00830((Retinol metabolism));00980((Metabolism of xenobiotics by cytochrome P450));00982((Drug metabolism - cytochrome P450));01200((Carbon metabolism));01220((Degradation of aromatic compo…	NOTEST	0	0	0	3.66677	6.37157	5.56103	-inf	1	no
XLOC_014458	Glyma.14G042800	chr14:3269491-3270069	Zinc-binding alcohol dehydrogenase family protein	GO:0008270(zinc ion binding);GO:0016491(oxidoreductase activity);GO:0055114(oxidation-reduction process)	00010((Glycolysis / Gluconeogenesis));00071((Fatty acid degradation));00350((Tyrosine metabolism));00625((Chloroalkane and chloroalkene degradation));00626((Naphthalene degradation));00680((Methane metabolism));00830((Retinol metabolism));00980((Metabolism of xenobiotics by cytochrome P450));00982((Drug metabolism - cytochrome P450));01200((Carbon metabolism));01220((Degradation of aromatic compo…	NOTEST	5.54225	0	2.76534	0	0	0	inf	1	no
XLOC_014471	Glyma.14G045300	chr14:3459652-3461052	HSP20-like chaperones superfamily protein	NA	NA	NOTEST	0.634512	0.169243	0.416008	0	0	0	inf	1	no
XLOC_014490	Glyma.14G048900	chr14:3797031-3798296	ethylene-forming enzyme	GO:0016491(oxidoreductase activity);GO:0055114(oxidation-reduction process)	00270((Cysteine and methionine metabolism))	NOTEST	0.103281	0	0.0516033	0	0	0	inf	1	no
XLOC_014492	Glyma.14G049100	chr14:3804358-3805182	NA	NA	NA	NOTEST	0	3.75604	2.0617	0	0	0	inf	1	no
XLOC_014507	Glyma.14G052000	chr14:4084620-4085564	glycine-rich protein 3 short isoform	NA	NA	NOTEST	0	1.14537	0.514788	0	0	0	inf	1	no
XLOC_014517	Glyma.14G053100	chr14:4196452-4196677	NA	NA	NA	NOTEST	0	8.08685	4.49199	0	0	0	inf	1	no
XLOC_014521	Glyma.14G053700	chr14:4245402-4248368	Peroxidase superfamily protein	GO:0004601(peroxidase activity);GO:0006979(response to oxidative stress);GO:0020037(heme binding);GO:0055114(oxidation-reduction process)	00940((Phenylpropanoid biosynthesis))	NOTEST	0	0	0	0.0738896	0	0.03683	-inf	1	no
XLOC_014523	Glyma.14G054200	chr14:4284757-4284988	NA	NA	NA	NOTEST	0	9.28024	3.7304	0	0	0	inf	1	no
XLOC_014525	Glyma.14G054500	chr14:4348875-4354616	S-locus lectin protein kinase family protein	GO:0004672(protein kinase activity);GO:0006468(protein phosphorylation);GO:0048544(recognition of pollen)	NA	NOTEST	0	0	0	0.0397231	0	0.019702	-inf	1	no
XLOC_014534	Glyma.14G056100	chr14:4452222-4455888	laccase 5	GO:0005507(copper ion binding);GO:0016491(oxidoreductase activity);GO:0055114(oxidation-reduction process)	NA	NOTEST	0	0	0	0	0.0622216	0.0246807	-inf	1	no
XLOC_014570	Glyma.14G062700	chr14:5098013-5100017	GATA type zinc finger transcription factor family protein	GO:0008270(zinc ion binding)	NA	NOTEST	0	0	0	0	0.512542	0.261506	-inf	1	no
XLOC_014575	Glyma.14G063500	chr14:5152636-5156766	RING/FYVE/PHD zinc finger superfamily protein	GO:0008270(zinc ion binding)	NA	NOTEST	0	0	0	0.450859	0	0.225405	-inf	1	no
XLOC_014576	Glyma.14G063600	chr14:5163971-5167650	Protein of unknown function (DUF620)	NA	NA	NOTEST	0.20338	0.10784	0.159506	0	0	0	inf	1	no
XLOC_014578	Glyma.14G064000	chr14:5209900-5212715	ROP guanine nucleotide exchange factor 5	GO:0005089(Rho guanyl-nucleotide exchange factor activity)	NA	NOTEST	0	0.0665791	0.041201	0	0	0	inf	1	no
XLOC_014599	Glyma.14G067800	chr14:5675977-5680159	actin-related protein 5	GO:0006281(DNA repair);GO:0006355("regulation of transcription, DNA-templated");GO:0031011(Ino80 complex)	NA	NOTEST	0	0	0	0.0666743	0.0424524	0.0594542	-inf	1	no
XLOC_014604	Glyma.14G069100	chr14:5788088-5789845	myb domain protein 4	NA	NA	NOTEST	0	0.193903	0.104484	0	0	0	inf	1	no
XLOC_014607	Glyma.14G070200	chr14:5899604-5902464	NA	NA	NA	NOTEST	0	0.534387	0.282203	0	0	0	inf	1	no
XLOC_014655	Glyma.14G079800	chr14:6862144-6864792	Transducin/WD40 repeat-like superfamily protein	GO:0005515(protein binding)	NA	NOTEST	0	0.100928	0.0627997	0	0	0	inf	1	no
XLOC_014699	Glyma.14G089700	chr14:8160039-8160553	hydroxyproline-rich glycoprotein family protein	NA	NA	NOTEST	0	0	0	0.660629	0	0.329379	-inf	1	no
XLOC_014708	Glyma.14G091500	chr14:8472878-8475258	myb domain protein 68	NA	NA	NOTEST	0	0	0	0.231305	0.199045	0.228011	-inf	1	no
XLOC_014723	Glyma.14G095100	chr14:8837760-8844626	3-ketoacyl-CoA synthase 3	GO:0006633(fatty acid biosynthetic process);GO:0016020(membrane);GO:0016747("transferase activity, transferring acyl groups other than amino-acyl groups")	NA	NOTEST	0	186.701	89.7775	0	0	0	inf	1	no
XLOC_014736	Glyma.14G097600	chr14:9210951-9211305	NA	NA	NA	NOTEST	0	0	0	0.604613	0	0.301401	-inf	1	no
XLOC_014744	Glyma.14G098800	chr14:9435448-9437029	NA	NA	NA	NOTEST	0	0	0	0	4.9411	2.66929	-inf	1	no
XLOC_014760	Glyma.14G101600	chr14:10057875-10060029	P-loop containing nucleoside triphosphate hydrolases superfamily protein	GO:0005524(ATP binding)	NA	NOTEST	0	0	0	0.106232	0	0.0528225	-inf	1	no
XLOC_014770	Glyma.14G103500	chr14:10433379-10446941	TBP-associated factor 5	GO:0005634(nucleus);GO:0006355("regulation of transcription, DNA-templated")	NA	NOTEST	0	0	0	0.520439	0.728763	0.637947	-inf	1	no
XLOC_014786	Glyma.14G106900	chr14:11322551-11324154	Protein kinase superfamily protein	NA	NA	NOTEST	0.104328	0.0847653	0.103257	0	0	0	inf	1	no
XLOC_014808	Glyma.14G110900	chr14:12566809-12567748	C2H2 and C2HC zinc fingers superfamily protein	NA	NA	NOTEST	0	0	0	0.172693	0	0.0864215	-inf	1	no
XLOC_014834	Glyma.14G115600	chr14:13774284-13774494	NA	NA	NA	NOTEST	0	0	0	20.8427	0	10.3955	-inf	1	no
XLOC_014860	Glyma.14G120600	chr14:17133327-17134318	Duplicated homeodomain-like superfamily protein	NA	NA	NOTEST	0	0	0	0.866755	0	0.432705	-inf	1	no
XLOC_014865	Glyma.14G121700	chr14:17550557-17554820	Myosin heavy chain-related protein	GO:0005524(ATP binding);GO:0006298(mismatch repair);GO:0030983(mismatched DNA binding)	NA	NOTEST	0.0594794	0	0.0296309	0	0	0	inf	1	no
XLOC_014881	Glyma.14G125300	chr14:19876859-19887327	acyl-CoA oxidase 5	GO:0003995(acyl-CoA dehydrogenase activity);GO:0055114(oxidation-reduction process)	NA	NOTEST	0	0	0	0	0.0595028	0.0376913	-inf	1	no
XLOC_014911	Glyma.14G130300	chr14:22190775-22193475	O-Glycosyl hydrolases family 17 protein	GO:0004553("hydrolase activity, hydrolyzing O-glycosyl compounds");GO:0005975(carbohydrate metabolic process)	NA	NOTEST	0	0	0	0	0.0510109	0.0288036	-inf	1	no
XLOC_014943	Glyma.14G135200	chr14:23676255-23677623	NA	NA	NA	NOTEST	17.2467	29.5092	22.1466	0	0	0	inf	1	no
XLOC_014953	Glyma.14G138100	chr14:25251796-25256161	NA	NA	NA	NOTEST	0	0	0	0.354966	0.480496	0.397289	-inf	1	no
XLOC_014963	Glyma.14G139600	chr14:26888266-26889515	non-ATPase subunit 9	GO:0005515(protein binding)	03050((Proteasome));05169((Epstein-Barr virus infection))	NOTEST	0.197741	0.212193	0.220928	0	0	0	inf	1	no
XLOC_014971	Glyma.14G141600	chr14:28509691-28513225	NA	NA	NA	NOTEST	0	0	0	3.19394	0	1.6034	-inf	1	no
XLOC_014992	Glyma.14G145900	chr14:30905632-30907497	Regulator of chromosome condensation (RCC1) family protein	NA	NA	NOTEST	0	0	0	0	0.0532479	0.0302139	-inf	1	no
XLOC_015000	Glyma.14G147300	chr14:31405761-31412757	NA	NA	NA	NOTEST	0	2.73329	1.48737	0	0	0	inf	1	no
XLOC_015005	Glyma.14G148200	chr14:31891551-31891987	N-terminal nucleophile aminohydrolases (Ntn hydrolases) superfamily protein	GO:0016787(hydrolase activity)	00511((Other glycan degradation));04142((Lysosome))	NOTEST	0	0	0	1.51825	0	0.754958	-inf	1	no
XLOC_015006	Glyma.14G148300	chr14:31907244-31911883	nodulin MtN21 /EamA-like transporter family protein	GO:0016020(membrane);GO:0016021(integral component of membrane);GO:0022857(transmembrane transporter activity)	NA	NOTEST	0	0.0661966	0.0328846	0	0	0	inf	1	no
XLOC_015034	Glyma.14G153700	chr14:33458128-33458419	NA	NA	NA	NOTEST	2.01409	1.76199	1.92622	0	0	0	inf	1	no
XLOC_015037	Glyma.14G154100	chr14:33514624-33515353	H(+)-ATPase 5	GO:0000166(nucleotide binding);GO:0046872(metal ion binding)	NA	NOTEST	0	0	0	0	0.223615	0.12462	-inf	1	no
XLOC_015065	Glyma.14G158400	chr14:35027962-35028181	NA	NA	NA	NOTEST	0	10.7453	5.47753	0	0	0	inf	1	no
XLOC_015066	Glyma.14G158500	chr14:35033165-35033357	NA	NA	NA	NOTEST	0	29.8017	16.6465	0	0	0	inf	1	no
XLOC_015072	Glyma.14G159500	chr14:35807149-35807515	NA	NA	NA	NOTEST	1.01798	0	0.509998	0	0	0	inf	1	no
XLOC_015095	Glyma.14G162700	chr14:39839624-39842265	hAT transposon superfamily	GO:0003677(DNA binding);GO:0046983(protein dimerization activity)	NA	NOTEST	0	0	0	0.0187954	0	0.00930491	-inf	1	no
XLOC_015102	Glyma.14G163600	chr14:40291310-40291637	NA	NA	NA	NOTEST	1.30641	0	0.65366	0	0	0	inf	1	no
XLOC_015116	Glyma.14G165400	chr14:40850559-40851265	NA	NA	NA	NOTEST	0	0.280718	0.139083	0	0	0	inf	1	no
XLOC_015150	Glyma.14G170700	chr14:42283764-42286764	Phosphoglycerate mutase family protein	GO:0004619(phosphoglycerate mutase activity);GO:0006096(glycolytic process);GO:0016868("intramolecular transferase activity, phosphotransferases")	NA	NOTEST	0.114178	0.0922096	0.109319	0	0	0	inf	1	no
XLOC_015164	Glyma.14G172900	chr14:42766406-42768644	NA	NA	NA	NOTEST	0.624834	0.526425	0.605853	0	0	0	inf	1	no
XLOC_015191	Glyma.14G178400	chr14:43882031-43883171	RING/U-box superfamily protein	GO:0005515(protein binding);GO:0008270(zinc ion binding)	NA	NOTEST	0.277897	0	0.139696	0	0	0	inf	1	no
XLOC_015197	Glyma.14G179700	chr14:44177068-44177896	zinc ion binding;nucleic acid binding	NA	NA	NOTEST	0	0.162762	0.0951776	0	0	0	inf	1	no
XLOC_015214	Glyma.14G183800	chr14:44736264-44761249	AGAMOUS-like 16	GO:0003677(DNA binding);GO:0003700(sequence-specific DNA binding transcription factor activity);GO:0005634(nucleus);GO:0006355("regulation of transcription, DNA-templated");GO:0046983(protein dimerization activity)	NA	NOTEST	0	0	0	0	0.137092	0.0808283	-inf	1	no
XLOC_015237	Glyma.14G188000	chr14:45277371-45278961	phosphate transporter 1;3	GO:0016021(integral component of membrane);GO:0055085(transmembrane transport)	NA	NOTEST	0.0964246	0	0.0480225	0	0	0	inf	1	no
XLOC_015241	Glyma.14G188700	chr14:45338163-45339368	Protein of unknown function, DUF599	NA	NA	NOTEST	0	0	0	0.356752	0.307006	0.328533	-inf	1	no
XLOC_015245	Glyma.14G189500	chr14:45438347-45440806	Heavy metal transport/detoxification superfamily protein	GO:0030001(metal ion transport);GO:0046872(metal ion binding)	NA	NOTEST	0.242764	0	0.121522	0	0	0	inf	1	no
XLOC_015271	Glyma.14G194000	chr14:45892840-45893979	zinc ion binding;nucleic acid binding	NA	NA	NOTEST	0	0.224457	0.146054	0	0	0	inf	1	no
XLOC_015298	Glyma.14G198100	chr14:46337676-46340654	UDP-Glycosyltransferase superfamily protein	GO:0008152(metabolic process);GO:0016758("transferase activity, transferring hexosyl groups")	NA	NOTEST	0	0	0	0	0.0667555	0.0315132	-inf	1	no
XLOC_015311	Glyma.14G200700	chr14:46563267-46565077	O-methyltransferase family protein	GO:0008171(O-methyltransferase activity);GO:0046983(protein dimerization activity)	NA	NOTEST	0.0934322	0.0754986	0.0898043	0	0	0	inf	1	no
XLOC_015318	Glyma.14G201300	chr14:46674522-46675767	NA	NA	NA	NOTEST	0	0	0	0.506966	0.679111	0.6123	-inf	1	no
XLOC_015345	Glyma.14G206400	chr14:47170358-47171797	NA	NA	NA	NOTEST	0	0	0	0.585762	0	0.292251	-inf	1	no
XLOC_015351	Glyma.14G207900	chr14:47374045-47377160	NA	NA	NA	NOTEST	0.0356765	0.056598	0.0491113	0	0	0	inf	1	no
XLOC_015352	Glyma.14G208000	chr14:47379242-47380025	Late embryogenesis abundant (LEA) hydroxyproline-rich glycoprotein family	NA	NA	NOTEST	0	0	0	0.0941283	0	0.0470132	-inf	1	no
XLOC_015356	Glyma.14G209300	chr14:47466948-47468658	NA	NA	NA	NOTEST	0	4.63092	2.65399	0	0	0	inf	1	no
XLOC_015364	Glyma.14G211400	chr14:47633782-47635086	NA	NA	NA	NOTEST	0	0.653744	0.323997	0	0	0	inf	1	no
XLOC_015371	Glyma.14G212600	chr14:47779758-47781371	Pentatricopeptide repeat (PPR) superfamily protein	NA	NA	NOTEST	0	0	0	0.042242	0	0.0210037	-inf	1	no
XLOC_015376	Glyma.14G214100	chr14:47899930-47902037	SGNH hydrolase-type esterase superfamily protein	GO:0016788("hydrolase activity, acting on ester bonds")	NA	NOTEST	0	0	0	0.0698655	0	0.0348326	-inf	1	no
XLOC_015389	Glyma.14G217800	chr14:48281432-48281888	SAUR-like auxin-responsive protein family	GO:0009733(response to auxin)	04075((Plant hormone signal transduction))	NOTEST	0.511928	0	0.256935	0	0	0	inf	1	no
XLOC_015392	Glyma.14G218100	chr14:48334049-48338754	Putative lysine decarboxylase family protein	NA	NA	NOTEST	0	0	0	0.214091	0	0.106893	-inf	1	no
XLOC_015409	Glyma.14G220800	chr14:48578598-48582099	SGNH hydrolase-type esterase superfamily protein	GO:0016788("hydrolase activity, acting on ester bonds")	NA	NOTEST	0	0	0	0.0605607	0	0.0301761	-inf	1	no
XLOC_015498	Glyma.14G014400	chr14:1050016-1052619	Pectin lyase-like superfamily protein	GO:0005618(cell wall);GO:0030599(pectinesterase activity);GO:0042545(cell wall modification)	00040((Pentose and glucuronate interconversions));00500((Starch and sucrose metabolism))	NOTEST	0	0.0627744	0.0358317	0	0	0	inf	1	no
XLOC_015502	Glyma.14G016100	chr14:1147665-1152173	zinc finger protein-related	NA	NA	NOTEST	0	0	0	0.167251	0	0.0829036	-inf	1	no
XLOC_015550	Glyma.14G026800	chr14:1926991-1927201	NA	NA	NA	NOTEST	0	13.738	7.57898	0	0	0	inf	1	no
XLOC_015619	Glyma.14G042400	chr14:3200947-3203310	receptor like protein 52	GO:0005515(protein binding)	NA	NOTEST	0	0	0	0.0334397	0	0.0166293	-inf	1	no
XLOC_015642	Glyma.14G047500	chr14:3619129-3624599	glycosyl hydrolase 9B8	GO:0004553("hydrolase activity, hydrolyzing O-glycosyl compounds");GO:0005975(carbohydrate metabolic process)	NA	NOTEST	0.130965	0.0525447	0.0960113	0	0	0	inf	1	no
XLOC_015672	Glyma.14G053600	chr14:4232855-4235130	Peroxidase superfamily protein	GO:0004601(peroxidase activity);GO:0006979(response to oxidative stress);GO:0020037(heme binding);GO:0055114(oxidation-reduction process)	00940((Phenylpropanoid biosynthesis))	NOTEST	0	0	0	0.0859283	0	0.0431011	-inf	1	no
XLOC_015674	Glyma.14G053900	chr14:4259008-4260535	NA	NA	NA	NOTEST	0	0	0	1.01983	0	0.507445	-inf	1	no
XLOC_015690	Glyma.14G058100	chr14:4642439-4643639	myb domain protein 73	NA	NA	NOTEST	0	0	0	0.614517	0.260382	0.403909	-inf	1	no
XLOC_015701	Glyma.14G060300	chr14:4879561-4883003	Leucine-rich repeat protein kinase family protein	GO:0004672(protein kinase activity);GO:0005515(protein binding);GO:0005524(ATP binding);GO:0006468(protein phosphorylation)	NA	NOTEST	0	0	0	0.0171568	0	0.00853057	-inf	1	no
XLOC_015734	Glyma.14G067500	chr14:5597593-5597839	ROTUNDIFOLIA like 8	NA	NA	NOTEST	0	0	0	0	6.2486	3.14296	-inf	1	no
XLOC_015735	Glyma.14G067700	chr14:5672754-5672961	NA	NA	NA	NOTEST	0	0	0	13.2019	24.3752	18.515	-inf	1	no
XLOC_015772	Glyma.14G074800	chr14:6263338-6264169	HAD-superfamily hydrolase, subfamily IG, 5\'-nucleotidase	NA	NA	NOTEST	0	0	0	2.05272	0	1.02256	-inf	1	no
XLOC_015793	Glyma.14G079100	chr14:6762979-6766365	AP2/B3-like transcriptional factor family protein	GO:0003677(DNA binding)	NA	NOTEST	0	0	0	0.0746914	0	0.0371459	-inf	1	no
XLOC_015816	Glyma.14G082900	chr14:7198329-7202323	cytochrome P450, family 707, subfamily A, polypeptide 4	GO:0005506(iron ion binding);GO:0016705("oxidoreductase activity, acting on paired donors, with incorporation or reduction of molecular oxygen");GO:0020037(heme binding);GO:0055114(oxidation-reduction process)	NA	NOTEST	0	0	0	0	0.0531758	0.0302139	-inf	1	no
XLOC_015821	Glyma.14G083700	chr14:7316646-7318206	heat shock transcription factor B4	GO:0003700(sequence-specific DNA binding transcription factor activity);GO:0005634(nucleus);GO:0006355("regulation of transcription, DNA-templated");GO:0043565(sequence-specific DNA binding)	NA	NOTEST	0.0922752	0	0.0461193	0	0	0	inf	1	no
XLOC_015824	Glyma.14G084000	chr14:7370231-7373156	NA	NA	NA	NOTEST	0	0	0	0.412276	0	0.206308	-inf	1	no
XLOC_015836	Glyma.14G086600	chr14:7747520-7747955	F-box family protein	GO:0005515(protein binding)	04075((Plant hormone signal transduction))	NOTEST	0	0	0	0	0.426523	0.231743	-inf	1	no
XLOC_015869	Glyma.14G093000	chr14:8635761-8637861	Protein phosphatase 2C family protein	GO:0003824(catalytic activity);GO:0004722(protein serine/threonine phosphatase activity);GO:0006470(protein dephosphorylation)	NA	NOTEST	0	0.106358	0.0671975	0	0	0	inf	1	no
XLOC_015895	Glyma.14G097000	chr14:9128360-9130915	IQ-domain 6	GO:0005515(protein binding)	NA	NOTEST	0.2331	0	0.116873	0	0	0	inf	1	no
XLOC_015905	Glyma.14G099300	chr14:9628584-9634974	ACT-like protein tyrosine kinase family protein	GO:0004672(protein kinase activity);GO:0005524(ATP binding);GO:0006468(protein phosphorylation)	NA	NOTEST	0	0	0	0.163099	0	0.0817231	-inf	1	no
XLOC_015914	Glyma.14G101800	chr14:10076808-10078073	early nodulin-like protein 15	GO:0009055(electron carrier activity)	NA	NOTEST	0.234629	0	0.117168	0	0	0	inf	1	no
XLOC_015923	Glyma.14G103700	chr14:10451781-10457154	NA	NA	NA	NOTEST	0	0	0	1.91432	0	0.955389	-inf	1	no
XLOC_015933	Glyma.14G105200	chr14:10799039-10799588	glutamine dumper 1	NA	NA	NOTEST	0	0	0	0.201854	0	0.101131	-inf	1	no
XLOC_015983	Glyma.14G115200	chr14:13679353-13680451	UDP-glucose 6-dehydrogenase family protein	GO:0016616("oxidoreductase activity, acting on the CH-OH group of donors, NAD or NADP as acceptor");GO:0051287(NAD binding);GO:0055114(oxidation-reduction process)	NA	NOTEST	0	0	0	0.0642507	0	0.0319708	-inf	1	no
XLOC_015987	Glyma.14G115700	chr14:13792179-13795876	adenine phosphoribosyltransferase 5	GO:0009116(nucleoside metabolic process)	00230((Purine metabolism))	NOTEST	0	0	0	0.209638	0	0.104584	-inf	1	no
XLOC_015995	Glyma.14G116900	chr14:14331717-14337647	NA	NA	NA	NOTEST	0.296294	0	0.147893	0	0	0	inf	1	no
XLOC_016021	Glyma.14G121400	chr14:17500057-17501918	Plant stearoyl-acyl-carrier-protein desaturase family protein	GO:0006631(fatty acid metabolic process);GO:0045300(acyl-[acyl-carrier-protein] desaturase activity);GO:0055114(oxidation-reduction process)	00061((Fatty acid biosynthesis));01040((Biosynthesis of unsaturated fatty acids));01212((Fatty acid metabolism))	NOTEST	0	0	0	0.0942635	0.121935	0.0955646	-inf	1	no
XLOC_016037	Glyma.14G124400	chr14:19061629-19063932	Leucine-rich repeat protein kinase family protein	GO:0004672(protein kinase activity);GO:0005515(protein binding);GO:0005524(ATP binding);GO:0006468(protein phosphorylation)	NA	NOTEST	0	0.0678322	0.0363611	0	0	0	inf	1	no
XLOC_016115	Glyma.14G141700	chr14:28560746-28562806	NA	NA	NA	NOTEST	0	0.344182	0.12639	0	0	0	inf	1	no
XLOC_016117	Glyma.14G142000	chr14:28578194-28579025	rhomboid-like protein 11	NA	NA	NOTEST	0	0	0	1.18272	0	0.593147	-inf	1	no
XLOC_016142	Glyma.14G146900	chr14:31270563-31270935	NA	NA	NA	NOTEST	0	0	0	0.683552	0	0.343492	-inf	1	no
XLOC_016144	Glyma.14G147500	chr14:31446413-31447151	Integrase-type DNA-binding superfamily protein	GO:0003700(sequence-specific DNA binding transcription factor activity);GO:0006355("regulation of transcription, DNA-templated")	NA	NOTEST	0	0	0	0.1236	0	0.0618961	-inf	1	no
XLOC_016166	Glyma.14G152400	chr14:33037714-33044054	P-loop containing nucleoside triphosphate hydrolases superfamily protein	GO:0003777(microtubule motor activity);GO:0005871(kinesin complex);GO:0007018(microtubule-based movement)	NA	NOTEST	0	0	0	0.0232488	0.0589566	0.0527136	-inf	1	no
XLOC_016201	Glyma.14G160700	chr14:37455482-37458304	basic helix-loop-helix (bHLH) DNA-binding superfamily protein	GO:0046983(protein dimerization activity)	NA	NOTEST	0.106979	0	0.0534429	0	0	0	inf	1	no
XLOC_016236	Glyma.14G170300	chr14:42142148-42143344	O-fucosyltransferase family protein	NA	03013((RNA transport));03015((mRNA surveillance pathway))	NOTEST	0	0	0	0.279678	0	0.139365	-inf	1	no
XLOC_016268	Glyma.14G177400	chr14:43732683-43733265	NA	NA	NA	NOTEST	0	0	0	0	0.25497	0.118342	-inf	1	no
XLOC_016273	Glyma.14G178000	chr14:43792118-43794802	basic helix-loop-helix (bHLH) DNA-binding superfamily protein	GO:0046983(protein dimerization activity)	NA	NOTEST	0	0	0	0.576392	0	0.289149	-inf	1	no
XLOC_016294	Glyma.14G181500	chr14:44432682-44433519	basic helix-loop-helix (bHLH) DNA-binding superfamily protein	GO:0046983(protein dimerization activity)	NA	NOTEST	0.235012	0	0.118585	0	0	0	inf	1	no
XLOC_016304	Glyma.14G183400	chr14:44692608-44704073	Rhamnogalacturonate lyase family protein	NA	NA	NOTEST	0	0	0	0.274708	0	0.136803	-inf	1	no
XLOC_016315	Glyma.14G186100	chr14:45022070-45033515	WRKY DNA-binding protein 70	GO:0003700(sequence-specific DNA binding transcription factor activity);GO:0006355("regulation of transcription, DNA-templated");GO:0043565(sequence-specific DNA binding)	NA	NOTEST	0	0	0	0	0.159841	0.0802749	-inf	1	no
XLOC_016346	Glyma.14G193100	chr14:45764434-45766413	Undecaprenyl pyrophosphate synthetase family protein	GO:0016765("transferase activity, transferring alkyl or aryl (other than methyl) groups")	00900((Terpenoid backbone biosynthesis))	NOTEST	0	0.0872187	0.0432631	0	0	0	inf	1	no
XLOC_016367	Glyma.14G198900	chr14:46404544-46407219	laccase 3	GO:0005507(copper ion binding);GO:0016491(oxidoreductase activity);GO:0055114(oxidation-reduction process)	NA	NOTEST	0	0	0	0.0404641	0	0.0202812	-inf	1	no
XLOC_016376	Glyma.14G201700	chr14:46712030-46715572	Peroxidase superfamily protein	GO:0004601(peroxidase activity);GO:0006979(response to oxidative stress);GO:0020037(heme binding);GO:0055114(oxidation-reduction process)	00940((Phenylpropanoid biosynthesis))	NOTEST	0	0.15871	0.0727501	0	0	0	inf	1	no
XLOC_016386	Glyma.14G203500	chr14:46821271-46821832	ovate family protein 17	NA	NA	NOTEST	0.293499	0	0.14664	0	0	0	inf	1	no
XLOC_016390	Glyma.14G204000	chr14:46883203-46883614	NA	NA	NA	NOTEST	0	0	0	0	0.45999	0.273075	-inf	1	no
XLOC_016393	Glyma.14G204400	chr14:46936198-46943502	high-level expression of sugar-inducible gene 2	GO:0003677(DNA binding)	NA	NOTEST	0.0296119	0	0.0147428	0	0	0	inf	1	no
XLOC_016405	Glyma.14G207100	chr14:47266346-47268884	Tetratricopeptide repeat (TPR)-like superfamily protein	NA	NA	NOTEST	0	0.0204753	0.0127977	0	0	0	inf	1	no
XLOC_016418	Glyma.14G208800	chr14:47450002-47450194	NA	NA	NA	NOTEST	0	52.2022	33.293	0	0	0	inf	1	no
XLOC_016426	Glyma.14G210300	chr14:47535837-47545834	NA	NA	NA	NOTEST	0	55.3225	33.4363	0	0	0	inf	1	no
XLOC_016444	Glyma.14G213900	chr14:47885819-47886083	NA	NA	NA	NOTEST	0	0	0	2.79747	0	1.39755	-inf	1	no
XLOC_016451	Glyma.14G214800	chr14:47970836-47971750	HSP20-like chaperones superfamily protein	NA	04141((Protein processing in endoplasmic reticulum))	NOTEST	0	0	0	0	0.493751	0.231743	-inf	1	no
XLOC_016461	Glyma.14G216200	chr14:48062629-48066880	Walls Are Thin 1	GO:0016020(membrane);GO:0016021(integral component of membrane);GO:0022857(transmembrane transporter activity)	NA	NOTEST	0.0881989	0	0.0441184	0	0	0	inf	1	no
XLOC_016485	Glyma.14G221900	chr14:48680374-48683207	glutamate-1-semialdehyde-2,1-aminomutase	GO:0008483(transaminase activity);GO:0030170(pyridoxal phosphate binding)	NA	NOTEST	0.065158	0	0.0324336	0	0	0	inf	1	no
XLOC_016514	Glyma.15G001900	chr15:206580-207099	NA	NA	NA	NOTEST	12.5885	0	6.3111	0	0	0	inf	1	no
XLOC_016517	Glyma.15G002800	chr15:262740-265142	Tetratricopeptide repeat (TPR)-like superfamily protein	NA	NA	NOTEST	0.0537164	0	0.026685	0	0	0	inf	1	no
XLOC_016518	Glyma.15G003100	chr15:276701-278479	3-ketoacyl-acyl carrier protein synthase III	GO:0004315(3-oxoacyl-[acyl-carrier-protein] synthase activity);GO:0006633(fatty acid biosynthetic process);GO:0008610(lipid biosynthetic process);GO:0016747("transferase activity, transferring acyl groups other than amino-acyl groups")	NA	NOTEST	0.0966977	0.0790115	0.0951643	0	0	0	inf	1	no
XLOC_016523	Glyma.15G004100	chr15:371536-372337	zinc-finger protein 1	NA	NA	NOTEST	0	0	0	0.217266	0.140751	0.176912	-inf	1	no
XLOC_016557	Glyma.15G010700	chr15:813963-814206	glutaredoxin 4	GO:0009055(electron carrier activity);GO:0015035(protein disulfide oxidoreductase activity);GO:0045454(cell redox homeostasis)	NA	NOTEST	473.677	0	236.774	0	0	0	inf	1	no
XLOC_016571	Glyma.15G014700	chr15:1175804-1179035	Ras-related small GTP-binding family protein	GO:0005525(GTP binding)	04014((Ras signaling pathway));04144((Endocytosis));04145((Phagosome));04962((Vasopressin-regulated water reabsorption));05146((Amoebiasis));05152((Tuberculosis))	NOTEST	0	0.282122	0.147505	0	0	0	inf	1	no
XLOC_016577	Glyma.15G015900	chr15:1259015-1259538	RHO guanyl-nucleotide exchange factor 11	GO:0005875(microtubule associated complex);GO:0007017(microtubule-based process)	04962((Vasopressin-regulated water reabsorption))	NOTEST	0	0	0	1.33012	4.0998	3.03562	-inf	1	no
XLOC_016598	Glyma.15G020000	chr15:1549293-1553212	NA	NA	NA	NOTEST	0	0	0	14.7021	0	7.33702	-inf	1	no
XLOC_016608	Glyma.15G021800	chr15:1711942-1716057	Leucine-rich repeat protein kinase family protein	GO:0004672(protein kinase activity);GO:0005515(protein binding);GO:0006468(protein phosphorylation)	NA	NOTEST	0.0241092	0.0385592	0.0360746	0	0	0	inf	1	no
XLOC_016622	Glyma.15G024200	chr15:1939124-1946130	Glucose-methanol-choline (GMC) oxidoreductase family protein	GO:0010430(fatty acid omega-oxidation);GO:0016614("oxidoreductase activity, acting on CH-OH group of donors");GO:0050660(flavin adenine dinucleotide binding);GO:0055114(oxidation-reduction process)	00073("(Cutin, suberine and wax biosynthesis)")	NOTEST	0.0470501	0	0.0235135	0	0	0	inf	1	no
XLOC_016626	Glyma.15G025000	chr15:2020768-2021412	RNA-binding (RRM/RBD/RNP motifs) family protein	GO:0003676(nucleic acid binding)	NA	NOTEST	0.340371	0	0.169821	0	0	0	inf	1	no
XLOC_016627	Glyma.15G025300	chr15:2043366-2049828	calmodulin-binding family protein	NA	NA	NOTEST	0.101171	0	0.0504246	0	0	0	inf	1	no
XLOC_016677	Glyma.15G035000	chr15:2796981-2797866	UDP-Glycosyltransferase superfamily protein	NA	NA	NOTEST	0	0.198036	0.0965369	0	0	0	inf	1	no
XLOC_016689	Glyma.15G037700	chr15:2978345-2979499	expansin A4	NA	NA	NOTEST	0	0.17932	0.0596753	0	0	0	inf	1	no
XLOC_016741	Glyma.15G047300	chr15:3753019-3754334	RING/U-box superfamily protein	GO:0005515(protein binding);GO:0008270(zinc ion binding)	NA	NOTEST	0	0	0	0.0839047	0	0.0420221	-inf	1	no
XLOC_016746	Glyma.15G047900	chr15:3789774-3790251	NA	NA	NA	NOTEST	0	0.367027	0.152109	0	0	0	inf	1	no
XLOC_016752	Glyma.15G049000	chr15:3866247-3867309	Basic-leucine zipper (bZIP) transcription factor family protein	GO:0003700(sequence-specific DNA binding transcription factor activity);GO:0006355("regulation of transcription, DNA-templated");GO:0043565(sequence-specific DNA binding)	NA	NOTEST	0.787246	0	0.394961	0	0	0	inf	1	no
XLOC_016753	Glyma.15G049100	chr15:3869450-3870767	HXXXD-type acyl-transferase family protein	GO:0016747("transferase activity, transferring acyl groups other than amino-acyl groups")	NA	NOTEST	0	0	0	0.0866392	0	0.0435362	-inf	1	no
XLOC_016761	Glyma.15G051300	chr15:4032635-4034331	UDP-glucosyl transferase 85A2	GO:0008152(metabolic process);GO:0016758("transferase activity, transferring hexosyl groups")	NA	NOTEST	0	0.0474946	0.0246803	0	0	0	inf	1	no
XLOC_016797	Glyma.15G058000	chr15:4483894-4493676	K-box region and MADS-box transcription factor family protein	GO:0003677(DNA binding);GO:0003700(sequence-specific DNA binding transcription factor activity);GO:0005634(nucleus);GO:0006355("regulation of transcription, DNA-templated");GO:0046983(protein dimerization activity)	NA	NOTEST	0	0	0	0.242813	0.32245	0.320896	-inf	1	no
XLOC_016813	Glyma.15G061400	chr15:4731716-4734264	basic helix-loop-helix (bHLH) DNA-binding superfamily protein	GO:0046983(protein dimerization activity)	NA	NOTEST	0	0	0	0.060904	0	0.0302704	-inf	1	no
XLOC_016825	Glyma.15G063600	chr15:4856906-4858527	zinc finger (C2H2 type) family protein	NA	NA	NOTEST	0	0.0513597	0.03169	0	0	0	inf	1	no
XLOC_016838	Glyma.15G066300	chr15:5045631-5048558	cation/hydrogen exchanger 15	GO:0006812(cation transport);GO:0015299(solute:proton antiporter activity);GO:0016021(integral component of membrane);GO:0055085(transmembrane transport)	NA	NOTEST	0	0	0	0	0.0269537	0.0157367	-inf	1	no
XLOC_016860	Glyma.15G071700	chr15:5478117-5488716	NA	NA	NA	NOTEST	6.92098	0	3.42512	0	0	0	inf	1	no
XLOC_016870	Glyma.15G073000	chr15:5596095-5602661	allantoinase	GO:0016787(hydrolase activity)	00230((Purine metabolism))	NOTEST	0	0	0	0.35911	0	0.178536	-inf	1	no
XLOC_016894	Glyma.15G076700	chr15:5895139-5908258	NA	NA	NA	NOTEST	0	0	0	0	4.12529	2.46964	-inf	1	no
XLOC_016896	Glyma.15G077000	chr15:5920981-5921500	ERF domain protein 12	GO:0003700(sequence-specific DNA binding transcription factor activity);GO:0006355("regulation of transcription, DNA-templated")	NA	NOTEST	0.383555	0.609724	0.442601	0	0	0	inf	1	no
XLOC_016910	Glyma.15G080700	chr15:6177504-6179073	Tetratricopeptide repeat (TPR)-like superfamily protein	NA	NA	NOTEST	0	0	0	0	0.0433614	0.0285929	-inf	1	no
XLOC_016921	Glyma.15G082200	chr15:6275453-6277583	xylem bark cysteine peptidase 3	GO:0006508(proteolysis);GO:0008234(cysteine-type peptidase activity)	NA	NOTEST	0	0.0629069	0.0350465	0	0	0	inf	1	no
XLOC_016936	Glyma.15G085100	chr15:6528565-6529892	Heavy metal transport/detoxification superfamily protein	GO:0030001(metal ion transport);GO:0046872(metal ion binding)	NA	NOTEST	0	0	0	0.202995	0	0.100414	-inf	1	no
XLOC_016945	Glyma.15G086300	chr15:6627679-6628903	ovate family protein 5	NA	NA	NOTEST	0	0	0	0.0991716	0	0.04903	-inf	1	no
XLOC_016962	Glyma.15G089600	chr15:6898457-6898979	Protein of unknown function, DUF584	NA	NA	NOTEST	0	0	0	0.492455	0	0.246577	-inf	1	no
XLOC_016967	Glyma.15G090600	chr15:6965135-6968001	NA	NA	NA	NOTEST	0	18.9927	10.9234	0	0	0	inf	1	no
XLOC_016987	Glyma.15G094100	chr15:7328028-7331148	Protein of unknown function (DUF616)	NA	NA	NOTEST	0	0	0	0	0.0539932	0.0322057	-inf	1	no
XLOC_017007	Glyma.15G097600	chr15:7579418-7580705	Uncharacterised protein family (UPF0497)	NA	NA	NOTEST	0	1.21224	0.627874	0	0	0	inf	1	no
XLOC_017015	Glyma.15G099500	chr15:7747544-7752067	Major facilitator superfamily protein	GO:0016021(integral component of membrane);GO:0055085(transmembrane transport)	NA	NOTEST	0	0.0407658	0.024808	0	0	0	inf	1	no
XLOC_017026	Glyma.15G102200	chr15:7989454-7993542	GTP binding Elongation factor Tu family protein	GO:0005525(GTP binding)	NA	NOTEST	0	0.0483541	0.0301942	0	0	0	inf	1	no
XLOC_017034	Glyma.15G104100	chr15:8148377-8148860	NA	NA	NA	NOTEST	0	0	0	0.252257	0	0.125867	-inf	1	no
XLOC_017038	Glyma.15G104700	chr15:8197725-8198991	Eukaryotic aspartyl protease family protein	GO:0004190(aspartic-type endopeptidase activity);GO:0006508(proteolysis)	NA	NOTEST	0	0.0697336	0.0294528	0	0	0	inf	1	no
XLOC_017049	Glyma.15G106000	chr15:8307143-8315921	beta-glucosidase 47	GO:0004553("hydrolase activity, hydrolyzing O-glycosyl compounds");GO:0005975(carbohydrate metabolic process)	00460((Cyanoamino acid metabolism));00500((Starch and sucrose metabolism));00940((Phenylpropanoid biosynthesis))	NOTEST	0.0857295	0	0.0427061	0	0	0	inf	1	no
XLOC_017066	Glyma.15G109100	chr15:8571434-8574877	Homeodomain-like superfamily protein	NA	NA	NOTEST	0	0.211613	0.10006	0	0	0	inf	1	no
XLOC_017073	Glyma.15G110100	chr15:8629658-8629979	NA	NA	NA	NOTEST	0	0	0	0	1.55433	0.687517	-inf	1	no
XLOC_017102	Glyma.15G116100	chr15:9135196-9135487	NA	NA	NA	NOTEST	0	0	0	1.36299	0	0.680568	-inf	1	no
XLOC_017105	Glyma.15G116800	chr15:9184721-9186617	Uncharacterised protein family (UPF0497)	NA	NA	NOTEST	0.217644	0	0.108575	0	0	0	inf	1	no
XLOC_017118	Glyma.15G119100	chr15:9340763-9341147	Bifunctional inhibitor/lipid-transfer protein/seed storage 2S albumin superfamily protein	NA	NA	NOTEST	0	0.681504	0.285056	0	0	0	inf	1	no
XLOC_017126	Glyma.15G120600	chr15:9540773-9542236	Wall-associated kinase family protein	GO:0004672(protein kinase activity);GO:0006468(protein phosphorylation)	NA	NOTEST	0	0.0703274	0.0495138	0	0	0	inf	1	no
XLOC_017129	Glyma.15G121000	chr15:9563786-9565487	Adenine nucleotide alpha hydrolases-like superfamily protein	GO:0006950(response to stress)	NA	NOTEST	0.148509	0	0.0743641	0	0	0	inf	1	no
XLOC_017150	Glyma.15G124300	chr15:9875068-9875810	NA	NA	NA	NOTEST	0	0	0	0	0.430619	0.191196	-inf	1	no
XLOC_017174	Glyma.15G128800	chr15:10275891-10277848	Peroxidase superfamily protein	GO:0004601(peroxidase activity);GO:0006979(response to oxidative stress);GO:0020037(heme binding);GO:0055114(oxidation-reduction process)	00940((Phenylpropanoid biosynthesis))	NOTEST	0	0.0743551	0.0378083	0	0	0	inf	1	no
XLOC_017188	Glyma.15G130900	chr15:10532250-10536299	Leucine-rich receptor-like protein kinase family protein	GO:0004672(protein kinase activity);GO:0005515(protein binding);GO:0005524(ATP binding);GO:0006468(protein phosphorylation)	NA	NOTEST	0	0.016833	0.0099252	0	0	0	inf	1	no
XLOC_017192	Glyma.15G131400	chr15:10559366-10563027	NA	NA	NA	NOTEST	0	0	0	0.140248	0	0.0697009	-inf	1	no
XLOC_017213	Glyma.15G136500	chr15:11043562-11048288	HCO3- transporter family	GO:0005452(inorganic anion exchanger activity);GO:0006820(anion transport);GO:0016020(membrane);GO:0016021(integral component of membrane)	NA	NOTEST	0.0370415	0.0892594	0.0726498	0	0	0	inf	1	no
XLOC_017216	Glyma.15G137600	chr15:11203655-11203865	NA	NA	NA	NOTEST	0	0	0	12.4157	0	6.22194	-inf	1	no
XLOC_017223	Glyma.15G138400	chr15:11267761-11268328	Plant invertase/pectin methylesterase inhibitor superfamily protein	GO:0004857(enzyme inhibitor activity)	NA	NOTEST	0.268798	0	0.134301	0	0	0	inf	1	no
XLOC_017226	Glyma.15G139400	chr15:11381134-11381497	NA	NA	NA	NOTEST	0	0	0	2.29101	0	1.14588	-inf	1	no
XLOC_017227	Glyma.15G139800	chr15:11420654-11421365	NA	NA	NA	NOTEST	0	0	0	1.3158	0	0.672713	-inf	1	no
XLOC_017235	Glyma.15G141500	chr15:11583997-11584210	NA	NA	NA	NOTEST	0	0	0	0	39.3413	18.6785	-inf	1	no
XLOC_017261	Glyma.15G145900	chr15:12020446-12021882	NA	GO:0006952(defense response);GO:0009607(response to biotic stimulus)	NA	NOTEST	0	0.289223	0.16218	0	0	0	inf	1	no
XLOC_017273	Glyma.15G147600	chr15:12163142-12163403	NA	NA	NA	NOTEST	3.61677	0	1.81129	0	0	0	inf	1	no
XLOC_017286	Glyma.15G150100	chr15:12387717-12390650	Dynein light chain type 1 family protein	GO:0005875(microtubule associated complex);GO:0007017(microtubule-based process)	04962((Vasopressin-regulated water reabsorption))	NOTEST	0	0	0	0.374501	1.02267	0.699181	-inf	1	no
XLOC_017314	Glyma.15G154800	chr15:12897966-12899181	purine permease 4	GO:0005215(transporter activity);GO:0016021(integral component of membrane)	NA	NOTEST	0	0	0	0	0.148481	0.0756295	-inf	1	no
XLOC_017351	Glyma.15G164200	chr15:14214057-14214538	NA	NA	NA	NOTEST	0	0.683583	0.370647	0	0	0	inf	1	no
XLOC_017356	Glyma.15G165400	chr15:14351385-14351715	Ubiquitin carboxyl-terminal hydrolase family protein	NA	NA	NOTEST	1.07923	0.932224	1.04876	0	0	0	inf	1	no
XLOC_017362	Glyma.15G166300	chr15:14444643-14464841	NA	GO:0003676(nucleic acid binding)	NA	NOTEST	0	0	0	0.0677815	0	0.0336945	-inf	1	no
XLOC_017382	Glyma.15G170100	chr15:15307094-15307910	NA	NA	NA	NOTEST	0	0	0	0	0.137572	0.06622	-inf	1	no
XLOC_017388	Glyma.15G171300	chr15:15648443-15650229	DNAJ heat shock family protein	NA	NA	NOTEST	0	0	0	0.216322	0.138786	0.177271	-inf	1	no
XLOC_017389	Glyma.15G171500	chr15:15650480-15662442	casein kinase 1	GO:0004672(protein kinase activity);GO:0005524(ATP binding);GO:0006468(protein phosphorylation)	NA	NOTEST	0.133461	0	0.066403	0	0	0	inf	1	no
XLOC_017409	Glyma.15G174600	chr15:16251057-16253340	zinc finger WD40 repeat protein 1	GO:0005515(protein binding)	NA	NOTEST	0	0	0	0.0504565	0.0650092	0.0622782	-inf	1	no
XLOC_017529	Glyma.15G196300	chr15:22599910-22601071	AGAMOUS-like 103	NA	NA	NOTEST	0.129649	0	0.0643716	0	0	0	inf	1	no
XLOC_017538	Glyma.15G198500	chr15:23411695-23412550	NA	NA	NA	NOTEST	0.12021	0	0.0603004	0	0	0	inf	1	no
XLOC_017539	Glyma.15G198800	chr15:23535026-23540510	hAT dimerisation domain-containing protein	GO:0003677(DNA binding);GO:0030001(metal ion transport);GO:0046872(metal ion binding)	NA	NOTEST	0	0.0211991	0.015309	0	0	0	inf	1	no
XLOC_017551	Glyma.15G201500	chr15:24745470-24745863	NA	NA	NA	NOTEST	0.578853	0.488667	0.552287	0	0	0	inf	1	no
XLOC_017586	Glyma.15G207900	chr15:29813700-29820278	H(+)-ATPase 8	GO:0000166(nucleotide binding);GO:0046872(metal ion binding)	00190((Oxidative phosphorylation))	NOTEST	0	0.0235987	0.0125139	0	0	0	inf	1	no
XLOC_017623	Glyma.15G215500	chr15:35275884-35278324	cycling DOF factor 1	GO:0003677(DNA binding);GO:0006355("regulation of transcription, DNA-templated")	NA	NOTEST	0.059965	0	0.0298131	0	0	0	inf	1	no
XLOC_017647	Glyma.15G221600	chr15:40068249-40072779	Integrase-type DNA-binding superfamily protein	GO:0003700(sequence-specific DNA binding transcription factor activity);GO:0006355("regulation of transcription, DNA-templated");GO:0007275(multicellular organismal development)	NA	NOTEST	0	0.0561522	0.0302895	0	0	0	inf	1	no
XLOC_017648	Glyma.15G221800	chr15:40113272-40116462	S-locus lectin protein kinase family protein	GO:0004672(protein kinase activity);GO:0006468(protein phosphorylation);GO:0048544(recognition of pollen)	NA	NOTEST	0	0	0	0.0947832	0.0240551	0.0631459	-inf	1	no
XLOC_017654	Glyma.15G222800	chr15:40482995-40484393	NA	NA	NA	NOTEST	0.0856128	0	0.0425004	0	0	0	inf	1	no
XLOC_017669	Glyma.15G226100	chr15:41539363-41543065	LRR and NB-ARC domains-containing disease resistance protein	GO:0043531(ADP binding)	NA	NOTEST	0	0.0123905	0.00843354	0	0	0	inf	1	no
XLOC_017679	Glyma.15G227900	chr15:42146599-42147734	F-box/RNI-like/FBD-like domains-containing protein	GO:0005515(protein binding)	NA	NOTEST	0	0	0	0.284785	0.181763	0.238481	-inf	1	no
XLOC_017681	Glyma.15G228200	chr15:42308742-42308985	NA	NA	NA	NOTEST	0	0	0	0	6.9421	3.42179	-inf	1	no
XLOC_017702	Glyma.15G231300	chr15:43413779-43418722	LRR and NB-ARC domains-containing disease resistance protein	GO:0043531(ADP binding)	NA	NOTEST	0	0	0	0.103221	0.0436098	0.0792839	-inf	1	no
XLOC_017710	Glyma.15G232900	chr15:43772478-43773427	protein kinases;ubiquitin-protein ligases	GO:0004672(protein kinase activity);GO:0006468(protein phosphorylation)	NA	NOTEST	0	0	0	0.173634	0.228216	0.204955	-inf	1	no
XLOC_017715	Glyma.15G233600	chr15:43971477-43972713	protein kinases;ubiquitin-protein ligases	NA	NA	NOTEST	0.221701	0.179039	0.226248	0	0	0	inf	1	no
XLOC_017721	Glyma.15G235200	chr15:44272219-44273247	Ribosomal protein L1p/L10e family	NA	NA	NOTEST	0	0.641218	0.263849	0	0	0	inf	1	no
XLOC_017729	Glyma.15G236800	chr15:44610255-44610411	NA	NA	NA	NOTEST	0	1122.43	561.21	0	0	0	inf	1	no
XLOC_017730	Glyma.15G237000	chr15:44649267-44649543	uridine 5\'-monophosphate synthase / UMP synthase (PYRE-F) (UMPS)	NA	NA	NOTEST	3.10796	0	1.54931	0	0	0	inf	1	no
XLOC_017748	Glyma.15G239700	chr15:45107564-45108909	NA	NA	NA	NOTEST	0	0	0	0.178212	0	0.0888201	-inf	1	no
XLOC_017772	Glyma.15G244900	chr15:46616514-46616796	NA	NA	NA	NOTEST	0	0	0	0	2.50521	1.33464	-inf	1	no
XLOC_017785	Glyma.15G247500	chr15:47208932-47209616	receptor like protein 33	GO:0005515(protein binding)	NA	NOTEST	0	0	0	0.113365	0	0.0562321	-inf	1	no
XLOC_017786	Glyma.15G247600	chr15:47236552-47247062	Disease resistance protein (CC-NBS-LRR class) family	GO:0043531(ADP binding)	NA	NOTEST	0	0.00931497	0.00690725	0	0	0	inf	1	no
XLOC_017810	Glyma.15G251700	chr15:47998217-47999182	glutathione S-transferase TAU 19	GO:0005515(protein binding)	00480((Glutathione metabolism));00980((Metabolism of xenobiotics by cytochrome P450));00982((Drug metabolism - cytochrome P450));05204((Chemical carcinogenesis))	NOTEST	0	0	0	0	0.311028	0.186021	-inf	1	no
XLOC_017818	Glyma.15G253900	chr15:48267048-48267291	DNAse I-like superfamily protein	NA	NA	NOTEST	5.92371	0	2.95465	0	0	0	inf	1	no
XLOC_017865	Glyma.15G262400	chr15:49495855-49499256	Cation efflux family protein	GO:0006812(cation transport);GO:0008324(cation transmembrane transporter activity);GO:0016021(integral component of membrane);GO:0055085(transmembrane transport)	NA	NOTEST	0	0.0482307	0.031795	0	0	0	inf	1	no
XLOC_017887	Glyma.15G266500	chr15:50223851-50225723	NAC (No Apical Meristem) domain transcriptional regulator superfamily protein	GO:0003677(DNA binding);GO:0006355("regulation of transcription, DNA-templated")	NA	NOTEST	0	0.0770755	0.041576	0	0	0	inf	1	no
XLOC_017924	Glyma.15G274400	chr15:51221912-51225516	NA	NA	NA	NOTEST	0.186171	0.22042	0.194279	0	0	0	inf	1	no
XLOC_018001	Glyma.15G012800	chr15:1012663-1015877	indole-3-acetic acid inducible 19	GO:0005634(nucleus);GO:0006355("regulation of transcription, DNA-templated")	04075((Plant hormone signal transduction))	NOTEST	0	0.201998	0.104484	0	0	0	inf	1	no
XLOC_018012	Glyma.15G014500	chr15:1162821-1163571	ovate family protein 14	NA	NA	NOTEST	0	0	0	0.380199	0	0.19012	-inf	1	no
XLOC_018032	Glyma.15G018700	chr15:1431178-1432052	early nodulin-like protein 7	GO:0009055(electron carrier activity)	NA	NOTEST	0.437128	0	0.217901	0	0	0	inf	1	no
XLOC_018065	Glyma.15G026000	chr15:2105783-2106101	Protein of unknown function (DUF3511)	NA	NA	NOTEST	0	0	0	0.891599	0	0.444307	-inf	1	no
XLOC_018085	Glyma.15G030900	chr15:2475460-2477686	NA	NA	NA	NOTEST	0	0	0	0.0244168	0	0.0121509	-inf	1	no
XLOC_018109	Glyma.15G035400	chr15:2822349-2822727	NA	NA	NA	NOTEST	0	0	0	0.496196	0	0.247486	-inf	1	no
XLOC_018135	Glyma.15G040500	chr15:3185235-3187432	RNA-binding (RRM/RBD/RNP motifs) family protein	GO:0003676(nucleic acid binding)	NA	NOTEST	0	0	0	0	11.7561	6.01723	-inf	1	no
XLOC_018213	Glyma.15G057500	chr15:4430734-4431097	hydroxyproline-rich glycoprotein family protein	NA	NA	NOTEST	0	0.791086	0.348116	0	0	0	inf	1	no
XLOC_018217	Glyma.15G058300	chr15:4509146-4511879	basic helix-loop-helix (bHLH) DNA-binding superfamily protein	NA	NA	NOTEST	0	0	0	0.0487823	0.0410265	0.0528624	-inf	1	no
XLOC_018231	Glyma.15G060400	chr15:4672770-4673821	NA	NA	NA	NOTEST	0	0	0	1.00789	0.69998	0.833346	-inf	1	no
XLOC_018254	Glyma.15G065400	chr15:4972023-4972635	Late embryogenesis abundant (LEA) hydroxyproline-rich glycoprotein family	NA	NA	NOTEST	0.449185	0	0.223741	0	0	0	inf	1	no
XLOC_018255	Glyma.15G065500	chr15:4976616-4979221	S-locus lectin protein kinase family protein	GO:0004672(protein kinase activity);GO:0006468(protein phosphorylation)	NA	NOTEST	0	0	0	0	0.0356973	0.0257089	-inf	1	no
XLOC_018264	Glyma.15G067300	chr15:5129613-5134257	NAD(P)H dehydrogenase B2	GO:0016491(oxidoreductase activity);GO:0055114(oxidation-reduction process)	NA	NOTEST	0	0	0	0.0589813	0.0374168	0.0535385	-inf	1	no
XLOC_018300	Glyma.15G075300	chr15:5775005-5775380	ralf-like 4	NA	NA	NOTEST	2.14937	0.610208	1.38166	0	0	0	inf	1	no
XLOC_018320	Glyma.15G079200	chr15:6090271-6091072	Integrase-type DNA-binding superfamily protein	GO:0003700(sequence-specific DNA binding transcription factor activity);GO:0006355("regulation of transcription, DNA-templated")	NA	NOTEST	0.108536	0	0.0541761	0	0	0	inf	1	no
XLOC_018331	Glyma.15G082100	chr15:6259893-6262736	ARM repeat superfamily protein	NA	NA	NOTEST	0.0587733	0	0.0293038	0	0	0	inf	1	no
XLOC_018333	Glyma.15G082500	chr15:6291025-6294534	TRICHOME BIREFRINGENCE-LIKE 21	NA	NA	NOTEST	0	0	0	0.0834828	0	0.0416188	-inf	1	no
XLOC_018374	Glyma.15G091200	chr15:7037104-7037855	plastid transcriptionally active 12	NA	NA	NOTEST	0.43573	0	0.217506	0	0	0	inf	1	no
XLOC_018378	Glyma.15G092300	chr15:7102872-7104042	F-box family protein	NA	NA	NOTEST	0.0657322	0	0.0327135	0	0	0	inf	1	no
XLOC_018381	Glyma.15G092800	chr15:7192781-7197207	DEGP protease 5	NA	NA	NOTEST	0.115198	0	0.0574513	0	0	0	inf	1	no
XLOC_018418	Glyma.15G100400	chr15:7812764-7814682	DNAse I-like superfamily protein	NA	NA	NOTEST	0	0.0769934	0.0486105	0	0	0	inf	1	no
XLOC_018439	Glyma.15G103600	chr15:8078712-8079108	CRINKLY4 related 3	NA	NA	NOTEST	0.704606	0	0.35363	0	0	0	inf	1	no
XLOC_018443	Glyma.15G104600	chr15:8191936-8193617	basic helix-loop-helix (bHLH) DNA-binding superfamily protein	GO:0046983(protein dimerization activity)	NA	NOTEST	0	0	0	0	0.714339	0.362328	-inf	1	no
XLOC_018454	Glyma.15G107300	chr15:8418231-8418621	NA	NA	NA	NOTEST	0	0	0	0	0.640432	0.322149	-inf	1	no
XLOC_018459	Glyma.15G109500	chr15:8592204-8593458	F-box family protein with a domain of unknown function (DUF295)	NA	NA	NOTEST	0	0	0	0.111246	0	0.0555119	-inf	1	no
XLOC_018499	Glyma.15G117400	chr15:9221863-9229330	NA	NA	NA	NOTEST	1.10253	0.465279	0.811648	0	0	0	inf	1	no
XLOC_018524	Glyma.15G124000	chr15:9845470-9849163	Family of unknown function (DUF566)	NA	NA	NOTEST	0	0.0969777	0.0481229	0	0	0	inf	1	no
XLOC_018535	Glyma.15G126600	chr15:10043265-10044597	O-fucosyltransferase family protein	NA	NA	NOTEST	0	0	0	0.119856	0	0.0595355	-inf	1	no
XLOC_018552	Glyma.15G131200	chr15:10542284-10548289	6-phosphogluconate dehydrogenase family protein	GO:0051287(NAD binding)	00280("(Valine, leucine and isoleucine degradation)")	NOTEST	0	0	0	0.0850844	0	0.0423453	-inf	1	no
XLOC_018577	Glyma.15G135600	chr15:10921991-10925241	WRKY DNA-binding protein 14	GO:0003700(sequence-specific DNA binding transcription factor activity);GO:0006355("regulation of transcription, DNA-templated");GO:0043565(sequence-specific DNA binding)	NA	NOTEST	0	0.0483427	0.0237591	0	0	0	inf	1	no
XLOC_018590	Glyma.15G138000	chr15:11235283-11237642	NA	NA	NA	NOTEST	0.100164	0	0.0498982	0	0	0	inf	1	no
XLOC_018641	Glyma.15G149800	chr15:12372042-12375559	Nodulin MtN3 family protein	NA	NA	NOTEST	0	0	0	0	0.139701	0.0776178	-inf	1	no
XLOC_018643	Glyma.15G150300	chr15:12416445-12418252	MATE efflux family protein	GO:0006855(drug transmembrane transport);GO:0015238(drug transmembrane transporter activity);GO:0015297(antiporter activity);GO:0016020(membrane);GO:0055085(transmembrane transport)	NA	NOTEST	0.189963	0.100697	0.14033	0	0	0	inf	1	no
XLOC_018657	Glyma.15G154100	chr15:12816364-12818037	2-oxoglutarate (2OG) and Fe(II)-dependent oxygenase superfamily protein	GO:0016491(oxidoreductase activity);GO:0055114(oxidation-reduction process)	NA	NOTEST	0	0	0	0.111146	0	0.0553597	-inf	1	no
XLOC_018665	Glyma.15G155600	chr15:13002333-13006404	Leucine-rich repeat transmembrane protein kinase	GO:0004672(protein kinase activity);GO:0005515(protein binding);GO:0005524(ATP binding);GO:0006468(protein phosphorylation)	NA	NOTEST	0.0187378	0.014955	0.0176001	0	0	0	inf	1	no
XLOC_018677	Glyma.15G157900	chr15:13227682-13239796	ubiquitin-protein ligase 1	NA	NA	NOTEST	0	0	0	0.116779	0	0.058027	-inf	1	no
XLOC_018686	Glyma.15G159500	chr15:13467978-13469734	NA	NA	NA	NOTEST	0	0	0	17.8189	32.8158	25.5327	-inf	1	no
XLOC_018691	Glyma.15G160000	chr15:13538389-13538635	NA	NA	NA	NOTEST	5.82651	0	2.92259	0	0	0	inf	1	no
XLOC_018702	Glyma.15G162000	chr15:13834809-13836167	lectin protein kinase family protein	GO:0004672(protein kinase activity);GO:0005524(ATP binding);GO:0006468(protein phosphorylation)	NA	NOTEST	0	0	0	0.0423266	0	0.0209701	-inf	1	no
XLOC_018704	Glyma.15G162200	chr15:13846766-13847228	lectin protein kinase family protein	GO:0004672(protein kinase activity);GO:0006468(protein phosphorylation)	NA	NOTEST	0.684975	0	0.342244	0	0	0	inf	1	no
XLOC_018722	Glyma.15G164900	chr15:14282765-14288049	OSBP(oxysterol binding protein)-related protein 4C	NA	NA	NOTEST	0.0723245	0.0583574	0.0692661	0	0	0	inf	1	no
XLOC_018729	Glyma.15G166500	chr15:14470386-14472451	chloroplast import apparatus 2	NA	NA	NOTEST	0	0	0	0	0.151614	0.0778904	-inf	1	no
XLOC_018740	Glyma.15G169000	chr15:15092600-15096767	Leucine-rich repeat transmembrane protein kinase	GO:0004672(protein kinase activity);GO:0006468(protein phosphorylation)	NA	NOTEST	0	0	0	0	0.0563957	0.0345298	-inf	1	no
XLOC_018752	Glyma.15G171200	chr15:15630880-15642843	NA	NA	NA	NOTEST	0	0.132626	0.0676754	0	0	0	inf	1	no
XLOC_018759	Glyma.15G172700	chr15:15808821-15814299	homolog of CFIM-25	GO:0003729(mRNA binding);GO:0005849(mRNA cleavage factor complex);GO:0006378(mRNA polyadenylation)	03015((mRNA surveillance pathway))	NOTEST	0.137815	0	0.0688335	0	0	0	inf	1	no
XLOC_018760	Glyma.15G173000	chr15:15854293-15857886	NA	NA	NA	NOTEST	0	0	0	0	0.0940213	0.0467014	-inf	1	no
XLOC_018769	Glyma.15G176500	chr15:16724946-16726983	growth-regulating factor 5	GO:0005524(ATP binding);GO:0005634(nucleus);GO:0006351("transcription, DNA-templated");GO:0006355("regulation of transcription, DNA-templated");GO:0032502(developmental process)	NA	NOTEST	0	0.0754931	0.0355661	0	0	0	inf	1	no
XLOC_018812	Glyma.15G184100	chr15:18336103-18338154	Plant invertase/pectin methylesterase inhibitor superfamily	GO:0004857(enzyme inhibitor activity);GO:0005618(cell wall);GO:0030599(pectinesterase activity);GO:0042545(cell wall modification)	NA	NOTEST	0.0487519	0.0389217	0.0458693	0	0	0	inf	1	no
XLOC_018825	Glyma.15G185900	chr15:18882579-18891384	NA	NA	NA	NOTEST	0	0	0	0.238279	0.314968	0.246816	-inf	1	no
XLOC_018840	Glyma.15G190300	chr15:20271208-20271955	NA	NA	NA	NOTEST	0	0	0	0	0.425785	0.182412	-inf	1	no
XLOC_018859	Glyma.15G194400	chr15:21582085-21583031	temperature sensing protein-related	GO:0007049(cell cycle)	NA	NOTEST	0.157692	0	0.0785577	0	0	0	inf	1	no
XLOC_018862	Glyma.15G194700	chr15:21882772-21883243	structural maintenance of chromosome 3	NA	NA	NOTEST	0.848664	0	0.422871	0	0	0	inf	1	no
XLOC_018864	Glyma.15G195200	chr15:22308020-22308902	fatty acid desaturase 2	GO:0006629(lipid metabolic process)	NA	NOTEST	0	0.095966	0.0485125	0	0	0	inf	1	no
XLOC_018894	Glyma.15G200100	chr15:24336983-24338766	PLATZ transcription factor family protein	NA	NA	NOTEST	0	0	0	0.120955	0	0.0603759	-inf	1	no
XLOC_018896	Glyma.15G200600	chr15:24496088-24498977	flavin-dependent monooxygenase 1	NA	00982((Drug metabolism - cytochrome P450))	NOTEST	0	0	0	0.0361235	0	0.0179516	-inf	1	no
XLOC_018930	Glyma.15G206800	chr15:29340354-29341883	Glycosyl hydrolase family protein with chitinase insertion domain	GO:0004553("hydrolase activity, hydrolyzing O-glycosyl compounds");GO:0005975(carbohydrate metabolic process)	00520((Amino sugar and nucleotide sugar metabolism))	NOTEST	0	0	0	0	0.192264	0.0865111	-inf	1	no
XLOC_018942	Glyma.15G209300	chr15:31462316-31463336	polygalacturonase inhibiting protein 1	GO:0005515(protein binding)	NA	NOTEST	0	0	0	0.105841	0	0.0531692	-inf	1	no
XLOC_018952	Glyma.15G211100	chr15:32494531-32498134	cell division control 2	GO:0004672(protein kinase activity);GO:0005524(ATP binding);GO:0006468(protein phosphorylation)	04068((FoxO signaling pathway));04110((Cell cycle));04114((Oocyte meiosis));04115((p53 signaling pathway));04151((PI3K-Akt signaling pathway));04914((Progesterone-mediated oocyte maturation));05161((Hepatitis B));05162((Measles));05168((Herpes simplex infection));05169((Epstein-Barr virus infection));05200((Pathways in cancer));05203((Viral carcinogenesis));05215((Prostate cancer));05222((Small c…	NOTEST	0	0	0	0	0.099493	0.0498803	-inf	1	no
XLOC_018956	Glyma.15G211600	chr15:32826757-32828645	RING/FYVE/PHD zinc finger superfamily protein	NA	NA	NOTEST	0	0	0	0	0.294356	0.102303	-inf	1	no
XLOC_018979	Glyma.15G215800	chr15:35328062-35328407	NA	NA	NA	NOTEST	0	0	0	2.03777	0	1.01726	-inf	1	no
XLOC_018990	Glyma.15G216900	chr15:35680523-35686654	RPA70-kDa subunit B	NA	NA	NOTEST	0	0.0443785	0.0284909	0	0	0	inf	1	no
XLOC_019022	Glyma.15G222900	chr15:40507544-40507916	NA	NA	NA	NOTEST	0.807796	0	0.403618	0	0	0	inf	1	no
XLOC_019026	Glyma.15G223900	chr15:40781639-40784134	12-oxophytodienoate reductase 2	GO:0010181(FMN binding);GO:0016491(oxidoreductase activity);GO:0055114(oxidation-reduction process)	00592((alpha-Linolenic acid metabolism))	NOTEST	0	0	0	0.0573113	0	0.0285233	-inf	1	no
XLOC_019028	Glyma.15G224100	chr15:40801658-40802276	NA	NA	NA	NOTEST	0	0	0	0	5.15853	2.46964	-inf	1	no
XLOC_019040	Glyma.15G225900	chr15:41525952-41532430	SAC3/GANP/Nin1/mts3/eIF-3 p25 family	NA	NA	NOTEST	0	0	0	0.0570544	0	0.0283906	-inf	1	no
XLOC_019054	Glyma.15G229500	chr15:43045903-43056437	Plant protein of unknown function (DUF869)	NA	NA	NOTEST	0	0	0	0.0583928	0.0739434	0.0789274	-inf	1	no
XLOC_019055	Glyma.15G229700	chr15:43045903-43056437	Nucleotide-diphospho-sugar transferase family protein	NA	NA	NOTEST	0	0	0	0.512604	0	0.2547	-inf	1	no
XLOC_019063	Glyma.15G231600	chr15:43543679-43546866	hAT dimerisation domain-containing protein	NA	NA	NOTEST	0	0	0	0	0.0254797	0.0178172	-inf	1	no
XLOC_019073	Glyma.15G233700	chr15:43974985-43978812	nudix hydrolase homolog 16	GO:0016787(hydrolase activity)	NA	NOTEST	0.270891	0	0.135377	0	0	0	inf	1	no
XLOC_019085	Glyma.15G235700	chr15:44339382-44340780	PIF1 helicase	GO:0000723(telomere maintenance);GO:0003678(DNA helicase activity);GO:0006281(DNA repair)	NA	NOTEST	0	0	0	0.0376762	0	0.0186866	-inf	1	no
XLOC_019092	Glyma.15G236900	chr15:44633111-44644456	Calcium-dependent ARF-type GTPase activating protein family	GO:0005096(GTPase activator activity);GO:0005515(protein binding)	04144((Endocytosis))	NOTEST	0.147395	0.0590772	0.108453	0	0	0	inf	1	no
XLOC_019121	Glyma.15G242400	chr15:46257822-46259688	RNI-like superfamily protein	GO:0005515(protein binding)	NA	NOTEST	0.0584297	0.0470749	0.0557999	0	0	0	inf	1	no
XLOC_019154	Glyma.15G249800	chr15:47638039-47638309	VQ motif-containing protein	NA	NA	NOTEST	9.9837	0	4.99693	0	0	0	inf	1	no
XLOC_019179	Glyma.15G254300	chr15:48335271-48337800	disease resistance family protein / LRR family protein	GO:0005515(protein binding)	NA	NOTEST	0	0	0	0.0202634	0	0.010072	-inf	1	no
XLOC_019192	Glyma.15G256800	chr15:48618861-48621265	Ribosomal protein S5/Elongation factor G/III/V family protein	GO:0005525(GTP binding)	NA	NOTEST	0.0319984	0	0.0159968	0	0	0	inf	1	no
XLOC_019199	Glyma.15G258200	chr15:48863292-48865217	activator of spomin::LUC2	GO:0005515(protein binding)	NA	NOTEST	0	0	0	0	0.120323	0.0637015	-inf	1	no
XLOC_019204	Glyma.15G259500	chr15:49199863-49202722	Peroxidase superfamily protein	GO:0004601(peroxidase activity);GO:0006979(response to oxidative stress);GO:0020037(heme binding);GO:0055114(oxidation-reduction process)	00940((Phenylpropanoid biosynthesis))	NOTEST	0	0.0686441	0.0332262	0	0	0	inf	1	no
XLOC_019210	Glyma.15G261500	chr15:49389501-49390053	SKP1-like 14	GO:0006511(ubiquitin-dependent protein catabolic process)	04110((Cell cycle));04111((Cell cycle - yeast));04114((Oocyte meiosis));04120((Ubiquitin mediated proteolysis));04141((Protein processing in endoplasmic reticulum));04310((Wnt signaling pathway));04350((TGF-beta signaling pathway));04710((Circadian rhythm));05168((Herpes simplex infection))	NOTEST	0	0.188428	0.109225	0	0	0	inf	1	no
XLOC_019229	Glyma.15G265500	chr15:50038447-50041791	Eukaryotic aspartyl protease family protein	GO:0004190(aspartic-type endopeptidase activity);GO:0006508(proteolysis)	NA	NOTEST	0.113714	0	0.0568655	0	0	0	inf	1	no
XLOC_019233	Glyma.15G266800	chr15:50301327-50304336	AGC kinase 1.7	GO:0004672(protein kinase activity);GO:0005524(ATP binding);GO:0006468(protein phosphorylation)	NA	NOTEST	0	0.0368525	0.0199578	0	0	0	inf	1	no
XLOC_019247	Glyma.15G270000	chr15:50718903-50719089	NA	NA	NA	NOTEST	49.8405	0	24.7918	0	0	0	inf	1	no
XLOC_019254	Glyma.15G271400	chr15:50861998-50864431	C2 calcium/lipid-binding plant phosphoribosyltransferase family protein	GO:0005515(protein binding)	NA	NOTEST	0.125531	0	0.0627938	0	0	0	inf	1	no
XLOC_019261	Glyma.15G272600	chr15:51000749-51000956	NA	NA	NA	NOTEST	0	20.1077	8.51726	0	0	0	inf	1	no
XLOC_019293	Glyma.15G277400	chr15:51724542-51729335	transcription factor jumonji (jmjC) domain-containing protein	NA	NA	NOTEST	0.0441531	0.0354816	0.0440047	0	0	0	inf	1	no
XLOC_019319	Glyma.16G004900	chr16:269311-328345	SC35-like splicing factor 33	GO:0003676(nucleic acid binding)	NA	NOTEST	0.0841147	0	0.0421757	0	0	0	inf	1	no
XLOC_019324	Glyma.16G005900	chr16:451651-455227	DZC (Disease resistance/zinc finger/chromosome condensation-like region) domain containing protein	NA	NA	NOTEST	0	0.0684716	0.0347924	0	0	0	inf	1	no
XLOC_019330	Glyma.16G007100	chr16:583889-585403	myb domain protein 6	NA	NA	NOTEST	0	0.0957355	0.0578616	0	0	0	inf	1	no
XLOC_019360	Glyma.16G014500	chr16:1273503-1274209	NA	NA	NA	NOTEST	0.289295	0.238679	0.281752	0	0	0	inf	1	no
XLOC_019380	Glyma.16G017500	chr16:1553750-1556358	2-oxoglutarate (2OG) and Fe(II)-dependent oxygenase superfamily protein	GO:0016491(oxidoreductase activity);GO:0055114(oxidation-reduction process)	NA	NOTEST	0	0.153951	0.0768274	0	0	0	inf	1	no
XLOC_019383	Glyma.16G018800	chr16:1663363-1663963	NA	NA	NA	NOTEST	0	0	0	1.00763	1.04539	0.952032	-inf	1	no
XLOC_019385	Glyma.16G019000	chr16:1675303-1677247	Subtilisin-like serine endopeptidase family protein	GO:0004252(serine-type endopeptidase activity);GO:0006508(proteolysis)	NA	NOTEST	0	0	0	0.0615259	0.03929	0.0519375	-inf	1	no
XLOC_019389	Glyma.16G019500	chr16:1768320-1770178	RNA-binding (RRM/RBD/RNP motifs) family protein	GO:0003676(nucleic acid binding)	NA	NOTEST	0.114386	0.0924931	0.103577	0	0	0	inf	1	no
XLOC_019395	Glyma.16G020300	chr16:1846713-1847064	NA	NA	NA	NOTEST	0.746755	0.642399	0.767566	0	0	0	inf	1	no
XLOC_019404	Glyma.16G022100	chr16:2085810-2087792	Pentatricopeptide repeat (PPR) superfamily protein	NA	NA	NOTEST	0.0506031	0.0404312	0.0482804	0	0	0	inf	1	no
XLOC_019428	Glyma.16G026300	chr16:2548458-2551597	Histone superfamily protein	GO:0000786(nucleosome);GO:0003677(DNA binding)	05034((Alcoholism));05202((Transcriptional misregulation in cancers));05322((Systemic lupus erythematosus))	NOTEST	0	0	0	0	0.367267	0.164685	-inf	1	no
XLOC_019436	Glyma.16G027800	chr16:2712635-2716568	NRAMP metal ion transporter 2	GO:0005215(transporter activity);GO:0006810(transport);GO:0016020(membrane)	04142((Lysosome));04978((Mineral absorption))	NOTEST	0	0.148474	0.0827573	0	0	0	inf	1	no
XLOC_019443	Glyma.16G030000	chr16:2856140-2860092	BCL-2-associated athanogene 6	GO:0051087(chaperone binding)	NA	NOTEST	0	0	0	0.0131264	0	0.00650979	-inf	1	no
XLOC_019454	Glyma.16G032200	chr16:3050921-3054500	ACC synthase 1	GO:0009058(biosynthetic process);GO:0030170(pyridoxal phosphate binding)	00270((Cysteine and methionine metabolism))	NOTEST	0	0.0429225	0.0253319	0	0	0	inf	1	no
XLOC_019474	Glyma.16G035700	chr16:3383278-3385436	Plasma-membrane choline transporter family protein	NA	NA	NOTEST	0	0	0	0.233509	0.0596254	0.147914	-inf	1	no
XLOC_019487	Glyma.16G037800	chr16:3575550-3581776	Plant protein of unknown function (DUF639)	NA	NA	NOTEST	0	0	0	0.023071	0	0.0114405	-inf	1	no
XLOC_019527	Glyma.16G046700	chr16:4440208-4443752	AP2/B3-like transcriptional factor family protein	GO:0003677(DNA binding)	NA	NOTEST	0.0753115	0	0.0374506	0	0	0	inf	1	no
XLOC_019533	Glyma.16G047500	chr16:4503173-4512876	NA	NA	NA	NOTEST	0	0	0	5.89383	0	2.92054	-inf	1	no
XLOC_019542	Glyma.16G048800	chr16:4686855-4692053	beta-galactosidase 7	GO:0004553("hydrolase activity, hydrolyzing O-glycosyl compounds");GO:0005975(carbohydrate metabolic process);GO:0030246(carbohydrate binding)	NA	NOTEST	0	0.0220619	0.0146544	0	0	0	inf	1	no
XLOC_019547	Glyma.16G049700	chr16:4777172-4777523	NA	NA	NA	NOTEST	2.1207	0	1.05686	0	0	0	inf	1	no
XLOC_019575	Glyma.16G054900	chr16:5409075-5409288	Protein of unknown function (DUF 3339)	NA	NA	NOTEST	33.1638	28.6169	30.1035	0	0	0	inf	1	no
XLOC_019577	Glyma.16G055200	chr16:5421068-5421278	Protein of unknown function (DUF 3339)	NA	NA	NOTEST	0	0	0	42.5365	0	21.2623	-inf	1	no
XLOC_019579	Glyma.16G055500	chr16:5444841-5445142	NA	NA	NA	NOTEST	243.485	0	121.832	0	0	0	inf	1	no
XLOC_019582	Glyma.16G056100	chr16:5518929-5519820	Protein of unknown function (DUF579)	NA	NA	NOTEST	0	0.156033	0.0477877	0	0	0	inf	1	no
XLOC_019588	Glyma.16G057400	chr16:5618868-5629021	regulatory particle triple-A 1A	GO:0005524(ATP binding)	03050((Proteasome));05169((Epstein-Barr virus infection))	NOTEST	0.0946209	0.0765218	0.095845	0	0	0	inf	1	no
XLOC_019604	Glyma.16G060900	chr16:5961938-5962722	RmlC-like cupins superfamily protein	NA	NA	NOTEST	0	0.296849	0.152555	0	0	0	inf	1	no
XLOC_019614	Glyma.16G063500	chr16:6244950-6246282	F-box and associated interaction domains-containing protein	GO:0005515(protein binding)	NA	NOTEST	0	0	0	0	0.0606859	0.0335897	-inf	1	no
XLOC_019632	Glyma.16G068100	chr16:6761675-6765737	cytochrome P450, family 724, subfamily A, polypeptide 1	GO:0005506(iron ion binding);GO:0016705("oxidoreductase activity, acting on paired donors, with incorporation or reduction of molecular oxygen");GO:0020037(heme binding);GO:0055114(oxidation-reduction process)	00905((Brassinosteroid biosynthesis))	NOTEST	0	0.0397555	0.0254663	0	0	0	inf	1	no
XLOC_019649	Glyma.16G070300	chr16:7020792-7022570	ARM repeat superfamily protein	NA	NA	NOTEST	0	0.0803116	0.0405226	0	0	0	inf	1	no
XLOC_019699	Glyma.16G078600	chr16:8087575-8087797	NA	NA	NA	NOTEST	0	0	0	0	13.3444	6.67984	-inf	1	no
XLOC_019707	Glyma.16G079500	chr16:8263683-8263926	NA	NA	NA	NOTEST	0	0	0	8.50922	0	4.26951	-inf	1	no
XLOC_019719	Glyma.16G082500	chr16:9198854-9223572	NA	NA	NA	NOTEST	0	0	0	0.0501907	0	0.0250149	-inf	1	no
XLOC_019757	Glyma.16G089900	chr16:12247379-12250508	cytochrome P450, family 82, subfamily C, polypeptide 2	GO:0005506(iron ion binding);GO:0016705("oxidoreductase activity, acting on paired donors, with incorporation or reduction of molecular oxygen");GO:0020037(heme binding);GO:0055114(oxidation-reduction process)	00904((Diterpenoid biosynthesis))	NOTEST	0	0.0387225	0.0220692	0	0	0	inf	1	no
XLOC_019761	Glyma.16G090500	chr16:13050940-13053522	nuclear transport factor 2 (NTF2) family protein / RNA recognition motif (RRM)-containing protein	GO:0007165(signal transduction)	NA	NOTEST	0	0	0	0.16981	0	0.0849013	-inf	1	no
XLOC_019763	Glyma.16G091300	chr16:14155981-14161612	K-box region and MADS-box transcription factor family protein	GO:0003677(DNA binding);GO:0003700(sequence-specific DNA binding transcription factor activity);GO:0005634(nucleus);GO:0006355("regulation of transcription, DNA-templated");GO:0046983(protein dimerization activity)	NA	NOTEST	0.184416	0.115828	0.160438	0	0	0	inf	1	no
XLOC_019775	Glyma.16G093100	chr16:14843882-14844249	phosphoglucosamine mutase-related	NA	NA	NOTEST	5.17718	0	2.58863	0	0	0	inf	1	no
XLOC_019786	Glyma.16G095900	chr16:17525936-17528092	Granulin repeat cysteine protease family protein	GO:0006508(proteolysis);GO:0008234(cysteine-type peptidase activity)	NA	NOTEST	0	0	0	0.0621927	0	0.0310808	-inf	1	no
XLOC_019788	Glyma.16G096100	chr16:17694548-17720803	NA	GO:0003676(nucleic acid binding)	NA	NOTEST	0	0	0	0.0487458	0.0312051	0.0416041	-inf	1	no
XLOC_019796	Glyma.16G098700	chr16:19029655-19031483	DNAJ heat shock N-terminal domain-containing protein	NA	NA	NOTEST	0	0	0	0	0.0621468	0.0381842	-inf	1	no
XLOC_019829	Glyma.16G104800	chr16:21236265-21237056	NA	NA	NA	NOTEST	0	0	0	20.1277	0	10.031	-inf	1	no
XLOC_019833	Glyma.16G106200	chr16:21463299-21469532	disease resistance family protein / LRR family protein	GO:0005515(protein binding)	NA	NOTEST	0	0	0	0.0140246	0.0177634	0.0181063	-inf	1	no
XLOC_019841	Glyma.16G107600	chr16:21880380-21883913	Pectinacetylesterase family protein	GO:0016787(hydrolase activity)	NA	NOTEST	0	0.0501707	0.03169	0	0	0	inf	1	no
XLOC_019861	Glyma.16G111100	chr16:24439426-24444688	phospholipases;galactolipases	NA	NA	NOTEST	0	1.06217	0.576072	0	0	0	inf	1	no
XLOC_019870	Glyma.16G112400	chr16:24958542-24958806	NA	NA	NA	NOTEST	0	0	0	0	3.70294	1.97822	-inf	1	no
XLOC_019921	Glyma.16G120400	chr16:26844096-26844360	NA	NA	NA	NOTEST	0	0	0	0	3.63417	1.97822	-inf	1	no
XLOC_019976	Glyma.16G129300	chr16:28174511-28178282	disease resistance family protein / LRR family protein	GO:0005515(protein binding)	NA	NOTEST	0	0.0270936	0.0165329	0	0	0	inf	1	no
XLOC_019979	Glyma.16G129600	chr16:28250650-28250971	SAUR-like auxin-responsive protein family	GO:0009733(response to auxin)	04075((Plant hormone signal transduction))	NOTEST	1.28324	0	0.641581	0	0	0	inf	1	no
XLOC_020009	Glyma.16G136300	chr16:29351395-29358694	NA	NA	NA	NOTEST	34.9712	0	17.4994	0	0	0	inf	1	no
XLOC_020018	Glyma.16G138600	chr16:29575761-29576746	NA	NA	NA	NOTEST	0	0	0	0.519408	0	0.260237	-inf	1	no
XLOC_020022	Glyma.16G139200	chr16:29635781-29637892	NA	NA	NA	NOTEST	0	0.0406992	0.03169	0	0	0	inf	1	no
XLOC_020044	Glyma.16G144300	chr16:30434061-30475402	hAT dimerisation domain-containing protein / transposase-related	GO:0003677(DNA binding);GO:0046983(protein dimerization activity)	NA	NOTEST	0	0	0	0.0509978	0	0.0252486	-inf	1	no
XLOC_020070	Glyma.16G148600	chr16:30918980-30920630	nudix hydrolase homolog 12	GO:0016787(hydrolase activity)	NA	NOTEST	0	0	0	0	0.16633	0.0993117	-inf	1	no
XLOC_020088	Glyma.16G151800	chr16:31226150-31230461	Dynein light chain type 1 family protein	GO:0005875(microtubule associated complex);GO:0007017(microtubule-based process)	04962((Vasopressin-regulated water reabsorption))	NOTEST	0	0	0	0.794667	1.08747	1.0238	-inf	1	no
XLOC_020096	Glyma.16G153100	chr16:31368667-31370314	Transducin family protein / WD-40 repeat family protein	NA	NA	NOTEST	0	0.407096	0.210103	0	0	0	inf	1	no
XLOC_020100	Glyma.16G154000	chr16:31450306-31455242	tubulin alpha-3	GO:0003924(GTPase activity);GO:0005874(microtubule);GO:0007017(microtubule-based process)	04145((Phagosome));04540((Gap junction));05130((Pathogenic Escherichia coli infection))	NOTEST	0	0	0	0.0456823	0	0.0227912	-inf	1	no
XLOC_020117	Glyma.16G157700	chr16:31827745-31830272	NA	NA	NA	NOTEST	0	21.0579	9.61953	0	0	0	inf	1	no
XLOC_020132	Glyma.16G159600	chr16:31933248-31937037	disease resistance protein (TIR-NBS-LRR class), putative	GO:0005515(protein binding);GO:0007165(signal transduction);GO:0043531(ADP binding)	NA	NOTEST	0	0	0	0.0136244	0	0.00674142	-inf	1	no
XLOC_020143	Glyma.16G161700	chr16:32101847-32103029	F-box and associated interaction domains-containing protein	NA	NA	NOTEST	0.0721166	0	0.0359413	0	0	0	inf	1	no
XLOC_020144	Glyma.16G161800	chr16:32105637-32107509	Tetratricopeptide repeat (TPR)-like superfamily protein	NA	NA	NOTEST	0	0.0592947	0.0394236	0	0	0	inf	1	no
XLOC_020156	Glyma.16G164000	chr16:32296811-32298867	F-box and associated interaction domains-containing protein	GO:0005515(protein binding)	NA	NOTEST	0	0.145268	0.075084	0	0	0	inf	1	no
XLOC_020163	Glyma.16G165700	chr16:32475727-32483523	Tetratricopeptide repeat (TPR)-like superfamily protein	NA	NA	NOTEST	0	0.0649776	0.0398494	0	0	0	inf	1	no
XLOC_020171	Glyma.16G166700	chr16:32597000-32604922	HSP20-like chaperones superfamily protein	NA	NA	NOTEST	0.0137203	0.00543572	0.0114228	0	0	0	inf	1	no
XLOC_020172	Glyma.16G167100	chr16:32638951-32639188	NA	NA	NA	NOTEST	7.61194	0	3.79413	0	0	0	inf	1	no
XLOC_020236	Glyma.16G179400	chr16:33997697-33999218	Pentatricopeptide repeat (PPR) superfamily protein	NA	NA	NOTEST	0	0.0370282	0.0233586	0	0	0	inf	1	no
XLOC_020246	Glyma.16G180800	chr16:34169168-34171489	Divalent ion symporter	GO:0016021(integral component of membrane);GO:0055085(transmembrane transport)	NA	NOTEST	0	0.0673659	0.0433411	0	0	0	inf	1	no
XLOC_020255	Glyma.16G183100	chr16:34495248-34496868	Bifunctional inhibitor/lipid-transfer protein/seed storage 2S albumin superfamily protein	NA	NA	NOTEST	0	0	0	1.73427	0	0.866412	-inf	1	no
XLOC_020264	Glyma.16G186800	chr16:34928101-34928675	Bifunctional inhibitor/lipid-transfer protein/seed storage 2S albumin superfamily protein	NA	NA	NOTEST	0.521519	0	0.260043	0	0	0	inf	1	no
XLOC_020279	Glyma.16G190500	chr16:35297046-35300167	disease resistance family protein / LRR family protein	GO:0005515(protein binding)	NA	NOTEST	0.0233574	0	0.0115931	0	0	0	inf	1	no
XLOC_020284	Glyma.16G191100	chr16:35348320-35350009	Arabidopsis thaliana protein of unknown function (DUF821)	NA	NA	NOTEST	0.114133	0	0.0568092	0	0	0	inf	1	no
XLOC_020287	Glyma.16G191600	chr16:35399101-35400174	Arabidopsis thaliana protein of unknown function (DUF821)	NA	NA	NOTEST	0.99019	0.610039	0.824938	0	0	0	inf	1	no
XLOC_020288	Glyma.16G191700	chr16:35405330-35408460	disease resistance family protein / LRR family protein	GO:0005515(protein binding)	NA	NOTEST	0	0	0	0.0758726	0.144278	0.126978	-inf	1	no
XLOC_020290	Glyma.16G192000	chr16:35422948-35424189	CAP160 protein	NA	NA	NOTEST	0	0	0	0.490237	0.160767	0.338596	-inf	1	no
XLOC_020304	Glyma.16G193500	chr16:35566541-35569340	disease resistance family protein / LRR family protein	GO:0005515(protein binding)	NA	NOTEST	0.0245043	0	0.0121672	0	0	0	inf	1	no
XLOC_020328	Glyma.16G198000	chr16:35904191-35909035	NA	NA	NA	NOTEST	0	1.20319	0.627878	0	0	0	inf	1	no
XLOC_020340	Glyma.16G199800	chr16:36094087-36094420	NA	NA	NA	NOTEST	0	0.891039	0.490619	0	0	0	inf	1	no
XLOC_020348	Glyma.16G201400	chr16:36302825-36303956	basic helix-loop-helix (bHLH) DNA-binding superfamily protein	GO:0003677(DNA binding);GO:0046983(protein dimerization activity)	NA	NOTEST	0.277648	0	0.138389	0	0	0	inf	1	no
XLOC_020380	Glyma.16G208200	chr16:36780506-36781523	carboxyesterase 18	NA	NA	NOTEST	0	0	0	0.130731	0	0.0658498	-inf	1	no
XLOC_020382	Glyma.16G208500	chr16:36806717-36809299	Translation initiation factor IF6	GO:0042256(mature ribosome assembly);GO:0043022(ribosome binding)	NA	NOTEST	0	0	0	0.14568	0	0.0726051	-inf	1	no
XLOC_020391	Glyma.16G210300	chr16:36944167-36948521	Cytochrome P450 superfamily protein	GO:0005506(iron ion binding);GO:0016705("oxidoreductase activity, acting on paired donors, with incorporation or reduction of molecular oxygen");GO:0020037(heme binding);GO:0055114(oxidation-reduction process)	NA	NOTEST	0	0.0394936	0.024617	0	0	0	inf	1	no
XLOC_020414	Glyma.16G215600	chr16:37292174-37295066	ARF-GAP domain 15	GO:0005096(GTPase activator activity)	04144((Endocytosis))	NOTEST	0	0.115679	0.0644879	0	0	0	inf	1	no
XLOC_020418	Glyma.16G217400	chr16:37450164-37453448	NAC domain containing protein 57	GO:0003677(DNA binding);GO:0006355("regulation of transcription, DNA-templated")	NA	NOTEST	0.342994	0.276028	0.341919	0	0	0	inf	1	no
XLOC_020427	Glyma.16G220000	chr16:37724520-37724754	NA	NA	NA	NOTEST	0	0	0	4.85785	0	2.42112	-inf	1	no
XLOC_020466	Glyma.16G006300	chr16:502591-503203	NA	NA	NA	NOTEST	0	0	0	0.292276	0	0.145341	-inf	1	no
XLOC_020489	Glyma.16G010900	chr16:947396-949850	Plant protein of unknown function (DUF936)	NA	NA	NOTEST	0.0448163	0.0359305	0.0441509	0	0	0	inf	1	no
XLOC_020493	Glyma.16G011400	chr16:982489-983516	Dormancy/auxin associated family protein	NA	NA	NOTEST	0	0	0	0.997785	0	0.49968	-inf	1	no
XLOC_020496	Glyma.16G011900	chr16:1017915-1018338	SAUR-like auxin-responsive protein family	GO:0009733(response to auxin)	NA	NOTEST	0.55166	0.918828	0.697008	0	0	0	inf	1	no
XLOC_020502	Glyma.16G012700	chr16:1111367-1113698	Subtilase family protein	GO:0004252(serine-type endopeptidase activity);GO:0006508(proteolysis)	NA	NOTEST	0	0	0	0.0339197	0	0.0170022	-inf	1	no
XLOC_020505	Glyma.16G013000	chr16:1130696-1131465	Protein of unknown function (DUF581)	NA	NA	NOTEST	0.356457	0	0.17838	0	0	0	inf	1	no
XLOC_020509	Glyma.16G013700	chr16:1195083-1195323	NA	NA	NA	NOTEST	0	0	0	7.51948	0	3.74197	-inf	1	no
XLOC_020569	Glyma.16G026800	chr16:2600219-2600624	NA	NA	NA	NOTEST	0	0	0	0.36342	0	0.180802	-inf	1	no
XLOC_020623	Glyma.16G037600	chr16:3559656-3562505	Protein of unknown function (DUF1637)	GO:0016702("oxidoreductase activity, acting on single donors with incorporation of molecular oxygen, incorporation of two atoms of oxygen");GO:0055114(oxidation-reduction process)	00430((Taurine and hypotaurine metabolism))	NOTEST	0	0.265378	0.154108	0	0	0	inf	1	no
XLOC_020665	Glyma.16G045200	chr16:4295496-4296132	NA	NA	NA	NOTEST	0	0	0	0.283653	0	0.141483	-inf	1	no
XLOC_020686	Glyma.16G049900	chr16:4782614-4784125	NA	NA	NA	NOTEST	0	0.102386	0.0604269	0	0	0	inf	1	no
XLOC_020710	Glyma.16G055000	chr16:5412657-5412867	NA	NA	NA	NOTEST	0	0	0	0	45.7744	21.0522	-inf	1	no
XLOC_020716	Glyma.16G056400	chr16:5529178-5534827	NA	NA	NA	NOTEST	0	0	0	0.014495	0	0.00720963	-inf	1	no
XLOC_020717	Glyma.16G056500	chr16:5537709-5543792	DHBP synthase RibB-like alpha/beta domain	GO:0003725(double-stranded RNA binding)	NA	NOTEST	0	0	0	0.0957027	0	0.0478017	-inf	1	no
XLOC_020719	Glyma.16G057200	chr16:5596181-5597893	SWIB/MDM2 domain superfamily protein	GO:0005515(protein binding)	NA	NOTEST	0	0.0664577	0.0324399	0	0	0	inf	1	no
XLOC_020727	Glyma.16G059300	chr16:5791800-5792223	calmodulin-like 38	NA	04626((Plant-pathogen interaction))	NOTEST	0	0	0	0.343939	0.469145	0.422483	-inf	1	no
XLOC_020731	Glyma.16G059800	chr16:5839275-5841150	Uncharacterised protein family (UPF0041)	GO:0005743(mitochondrial inner membrane);GO:0006850(mitochondrial pyruvate transport)	NA	NOTEST	0	0	0	0	0.692355	0.339222	-inf	1	no
XLOC_020738	Glyma.16G060700	chr16:5953397-5954233	RmlC-like cupins superfamily protein	NA	NA	NOTEST	0	0.65767	0.307554	0	0	0	inf	1	no
XLOC_020742	Glyma.16G061400	chr16:5995870-5996848	RmlC-like cupins superfamily protein	GO:0045735(nutrient reservoir activity)	NA	NOTEST	0	0	0	0	0.194402	0.0968513	-inf	1	no
XLOC_020753	Glyma.16G063400	chr16:6236547-6238952	zinc finger (C3HC4-type RING finger) family protein	GO:0046872(metal ion binding)	NA	NOTEST	0.141846	0	0.0709382	0	0	0	inf	1	no
XLOC_020783	Glyma.16G067900	chr16:6729703-6731321	S-adenosyl-L-methionine-dependent methyltransferases superfamily protein	NA	NA	NOTEST	0	0	0	0	0.130378	0.075131	-inf	1	no
XLOC_020848	Glyma.16G084100	chr16:9702221-9704588	exocyst complex component sec15A	GO:0000145(exocyst);GO:0006904(vesicle docking involved in exocytosis)	NA	NOTEST	0	0.0197165	0.0138506	0	0	0	inf	1	no
XLOC_020895	Glyma.16G092900	chr16:14827914-14831361	ENHANCED DISEASE RESISTANCE 2	NA	NA	NOTEST	0	0.0983762	0.0595203	0	0	0	inf	1	no
XLOC_020900	Glyma.16G094000	chr16:15377231-15379001	NA	NA	NA	NOTEST	0	0	0	0.15119	0.09782	0.144857	-inf	1	no
XLOC_020914	Glyma.16G096400	chr16:18256218-18256908	Survival protein SurE-like phosphatase/nucleotidase	NA	NA	NOTEST	0	0	0	0.585782	0	0.290265	-inf	1	no
XLOC_020925	Glyma.16G098000	chr16:18970598-18972077	UbiA prenyltransferase family protein	GO:0004659(prenyltransferase activity);GO:0016021(integral component of membrane)	NA	NOTEST	0	0.24519	0.12978	0	0	0	inf	1	no
XLOC_020973	Glyma.16G108200	chr16:21978571-21979183	NA	NA	NA	NOTEST	0.242207	0.195087	0.209918	0	0	0	inf	1	no
XLOC_020991	Glyma.16G112500	chr16:25001825-25006710	tonoplast monosaccharide transporter3	GO:0016021(integral component of membrane);GO:0022857(transmembrane transporter activity);GO:0055085(transmembrane transport)	NA	NOTEST	0	0.031531	0.0162694	0	0	0	inf	1	no
XLOC_021004	Glyma.16G115800	chr16:25719307-25728626	diacylglycerol acyltransferase family	GO:0016747("transferase activity, transferring acyl groups other than amino-acyl groups")	00561((Glycerolipid metabolism));04975((Fat digestion and absorption))	NOTEST	0	0.171245	0.0864638	0	0	0	inf	1	no
XLOC_021021	Glyma.16G121100	chr16:26938547-26939161	NA	NA	NA	NOTEST	0	0	0	1.7044	0	0.85303	-inf	1	no
XLOC_021047	Glyma.16G128000	chr16:28016236-28021135	disease resistance protein (TIR-NBS-LRR class), putative	GO:0005515(protein binding);GO:0007165(signal transduction);GO:0043531(ADP binding)	NA	NOTEST	0	0.0292348	0.0212812	0	0	0	inf	1	no
XLOC_021054	Glyma.16G130200	chr16:28341018-28344182	vascular related NAC-domain protein 1	GO:0003677(DNA binding);GO:0006355("regulation of transcription, DNA-templated")	NA	NOTEST	0	0	0	0.0545942	0.140938	0.114625	-inf	1	no
XLOC_021071	Glyma.16G132800	chr16:28929505-28931247	Peroxidase superfamily protein	GO:0004601(peroxidase activity);GO:0006979(response to oxidative stress);GO:0020037(heme binding);GO:0055114(oxidation-reduction process)	00940((Phenylpropanoid biosynthesis))	NOTEST	0	0.329136	0.162778	0	0	0	inf	1	no
XLOC_021072	Glyma.16G133000	chr16:28949828-28951874	Peroxidase superfamily protein	GO:0004601(peroxidase activity);GO:0006979(response to oxidative stress);GO:0020037(heme binding);GO:0055114(oxidation-reduction process)	00940((Phenylpropanoid biosynthesis))	NOTEST	0	0	0	0.0721636	0.185726	0.127279	-inf	1	no
XLOC_021073	Glyma.16G133100	chr16:28955268-28963413	NA	NA	NA	NOTEST	0	0.626354	0.337702	0	0	0	inf	1	no
XLOC_021095	Glyma.16G136200	chr16:29345105-29348857	disease resistance protein (TIR-NBS-LRR class), putative	GO:0005515(protein binding);GO:0007165(signal transduction);GO:0043531(ADP binding)	NA	NOTEST	0	0.0324553	0.0222948	0	0	0	inf	1	no
XLOC_021110	Glyma.16G138700	chr16:29585275-29590511	homeobox protein 33	NA	NA	NOTEST	0	0	0	0.0877748	0	0.0439861	-inf	1	no
XLOC_021120	Glyma.16G141000	chr16:29870047-29872497	Major facilitator superfamily protein	GO:0016021(integral component of membrane);GO:0022857(transmembrane transporter activity);GO:0055085(transmembrane transport)	NA	NOTEST	0	0	0	0.0902623	0	0.0450414	-inf	1	no
XLOC_021133	Glyma.16G143400	chr16:30337760-30338276	NA	NA	NA	NOTEST	0	0	0	0.246501	0.3189	0.275429	-inf	1	no
XLOC_021140	Glyma.16G144100	chr16:30433273-30433597	NA	NA	NA	NOTEST	0	0.968714	0.552624	0	0	0	inf	1	no
XLOC_021162	Glyma.16G148900	chr16:30966579-30967639	Bifunctional inhibitor/lipid-transfer protein/seed storage 2S albumin superfamily protein	NA	NA	NOTEST	0.486886	0	0.242887	0	0	0	inf	1	no
XLOC_021182	Glyma.16G153400	chr16:31393364-31397885	glutamate dehydrogenase 1	GO:0006520(cellular amino acid metabolic process);GO:0016491(oxidoreductase activity);GO:0055114(oxidation-reduction process)	00220((Arginine biosynthesis));00250("(Alanine, aspartate and glutamate metabolism)");00471((D-Glutamine and D-glutamate metabolism));00910((Nitrogen metabolism));01200((Carbon metabolism));04964((Proximal tubule bicarbonate reclamation))	NOTEST	0	0.0579995	0.0338082	0	0	0	inf	1	no
XLOC_021185	Glyma.16G154100	chr16:31458457-31459468	related to AP2 11	GO:0003700(sequence-specific DNA binding transcription factor activity);GO:0006355("regulation of transcription, DNA-templated")	NA	NOTEST	0	0.0664056	0.0398494	0	0	0	inf	1	no
XLOC_021197	Glyma.16G156000	chr16:31620671-31621151	NA	NA	NA	NOTEST	0	0.276493	0.149777	0	0	0	inf	1	no
XLOC_021209	Glyma.16G158600	chr16:31871771-31873989	SNF1-related protein kinase 2.9	GO:0004672(protein kinase activity);GO:0005524(ATP binding);GO:0006468(protein phosphorylation)	NA	NOTEST	0	0	0	0	1.07315	0.503998	-inf	1	no
XLOC_021215	Glyma.16G161100	chr16:32043235-32044453	NA	NA	NA	NOTEST	0	0.0458622	0.0309739	0	0	0	inf	1	no
XLOC_021216	Glyma.16G161200	chr16:32052570-32053863	NA	NA	NA	NOTEST	0.050094	0	0.024871	0	0	0	inf	1	no
XLOC_021229	Glyma.16G163900	chr16:32286205-32286466	Protein of unknown function (DUF3511)	NA	NA	NOTEST	0	0	0	0	4.41797	2.1258	-inf	1	no
XLOC_021232	Glyma.16G164400	chr16:32320705-32323287	Peroxidase superfamily protein	GO:0004601(peroxidase activity);GO:0006979(response to oxidative stress);GO:0020037(heme binding);GO:0055114(oxidation-reduction process)	00940((Phenylpropanoid biosynthesis))	NOTEST	0	0.281078	0.115248	0	0	0	inf	1	no
XLOC_021261	Glyma.16G171000	chr16:33145768-33148382	receptor like protein 46	GO:0005515(protein binding)	NA	NOTEST	0.0315093	0	0.0156316	0	0	0	inf	1	no
XLOC_021263	Glyma.16G171600	chr16:33217568-33220601	receptor like protein 46	GO:0005515(protein binding)	NA	NOTEST	0	0.0195522	0.0129183	0	0	0	inf	1	no
XLOC_021291	Glyma.16G177600	chr16:33874281-33875016	NA	NA	NA	NOTEST	0	0.135332	0.0644879	0	0	0	inf	1	no
XLOC_021295	Glyma.16G178100	chr16:33905257-33905958	Heavy metal transport/detoxification superfamily protein	GO:0030001(metal ion transport);GO:0046872(metal ion binding)	NA	NOTEST	0	0	0	0.484213	0	0.241001	-inf	1	no
XLOC_021312	Glyma.16G181400	chr16:34235898-34241874	NAD(P)-binding Rossmann-fold superfamily protein	GO:0008152(metabolic process);GO:0016491(oxidoreductase activity)	NA	NOTEST	0	0	0	0.130836	0	0.0649189	-inf	1	no
XLOC_021313	Glyma.16G181600	chr16:34254999-34255755	NA	NA	NA	NOTEST	0	0	0	0	0.192665	0.0746526	-inf	1	no
XLOC_021333	Glyma.16G184300	chr16:34615251-34618050	disease resistance family protein / LRR family protein	GO:0005515(protein binding)	NA	NOTEST	0	0	0	0.0190885	0.0242714	0.0245547	-inf	1	no
XLOC_021361	Glyma.16G187600	chr16:35001010-35003805	disease resistance family protein / LRR family protein	GO:0005515(protein binding)	NA	NOTEST	0	0	0	0	0.116908	0.0718377	-inf	1	no
XLOC_021369	Glyma.16G188500	chr16:35118962-35121994	disease resistance family protein / LRR family protein	GO:0005515(protein binding)	NA	NOTEST	0	0	0	0	0.0379034	0.0237315	-inf	1	no
XLOC_021377	Glyma.16G190700	chr16:35312956-35313214	NA	NA	NA	NOTEST	0	0	0	2.60383	4.33814	3.59055	-inf	1	no
XLOC_021383	Glyma.16G192500	chr16:35463765-35464576	single-stranded DNA endonuclease family protein	GO:0004518(nuclease activity);GO:0006281(DNA repair)	NA	NOTEST	0.216229	0	0.107713	0	0	0	inf	1	no
XLOC_021400	Glyma.16G197200	chr16:35854986-35861193	S-adenosyl-L-methionine-dependent methyltransferases superfamily protein	GO:0008168(methyltransferase activity)	NA	NOTEST	0.0475354	0	0.0237649	0	0	0	inf	1	no
XLOC_021406	Glyma.16G198700	chr16:35991714-35993403	MATE efflux family protein	GO:0006855(drug transmembrane transport);GO:0015238(drug transmembrane transporter activity);GO:0015297(antiporter activity);GO:0016020(membrane);GO:0055085(transmembrane transport)	NA	NOTEST	0	0	0	0.0460529	0	0.0231441	-inf	1	no
XLOC_021416	Glyma.16G201200	chr16:36275501-36277932	Protein kinase superfamily protein	GO:0004672(protein kinase activity);GO:0005524(ATP binding);GO:0006468(protein phosphorylation)	04064((NF-kappa B signaling pathway));04210((Apoptosis));04620((Toll-like receptor signaling pathway));04722((Neurotrophin signaling pathway));05133((Pertussis));05140((Leishmaniasis));05142((Chagas disease (American trypanosomiasis)));05145((Toxoplasmosis));05152((Tuberculosis));05162((Measles));05164((Influenza A))	NOTEST	0	0	0	0.105777	0	0.0526892	-inf	1	no
XLOC_021417	Glyma.16G201300	chr16:36279734-36287215	basic helix-loop-helix (bHLH) DNA-binding superfamily protein	GO:0003677(DNA binding);GO:0046983(protein dimerization activity)	NA	NOTEST	0.167591	0.137822	0.170858	0	0	0	inf	1	no
XLOC_021441	Glyma.16G206100	chr16:36658998-36659817	NA	GO:0004866(endopeptidase inhibitor activity)	NA	NOTEST	0.159681	0.13002	0.147144	0	0	0	inf	1	no
XLOC_021443	Glyma.16G206300	chr16:36666307-36667428	NA	GO:0004866(endopeptidase inhibitor activity)	NA	NOTEST	0	0.13162	0.0649242	0	0	0	inf	1	no
XLOC_021471	Glyma.16G213600	chr16:37154082-37158289	NA	NA	NA	NOTEST	0	0	0	0	4.1388	2.24278	-inf	1	no
XLOC_021491	Glyma.16G216300	chr16:37344006-37345184	Kinase interacting (KIP1-like) family protein	NA	NA	NOTEST	0	0	0	0.191749	0	0.0956797	-inf	1	no
XLOC_021493	Glyma.16G216500	chr16:37350294-37353020	organic cation/carnitine transporter1	GO:0016021(integral component of membrane);GO:0022857(transmembrane transporter activity);GO:0055085(transmembrane transport)	NA	NOTEST	0	0.0406843	0.0215731	0	0	0	inf	1	no
XLOC_021507	Glyma.16G218100	chr16:37549873-37558151	cyclic nucleotide-binding transporter 1	GO:0005216(ion channel activity);GO:0006811(ion transport);GO:0016020(membrane);GO:0055085(transmembrane transport)	04626((Plant-pathogen interaction))	NOTEST	0.0439196	0.0250914	0.0372608	0	0	0	inf	1	no
XLOC_021588	Glyma.17G011700	chr17:926136-927408	F-box family protein with a domain of unknown function (DUF295)	NA	NA	NOTEST	0.068958	0.0549279	0.0637114	0	0	0	inf	1	no
XLOC_021592	Glyma.17G012900	chr17:990878-991085	ankyrin repeat family protein	NA	NA	NOTEST	0	0	0	0	25.5901	11.9174	-inf	1	no
XLOC_021607	Glyma.17G017400	chr17:1314468-1315491	isopentenyltransferase 5	GO:0008033(tRNA processing)	00908((Zeatin biosynthesis))	NOTEST	0	0.115918	0.0391983	0	0	0	inf	1	no
XLOC_021623	Glyma.17G019300	chr17:1447282-1450116	Copper amine oxidase family protein	GO:0005507(copper ion binding);GO:0008131(primary amine oxidase activity);GO:0009308(amine metabolic process);GO:0048038(quinone binding);GO:0055114(oxidation-reduction process)	00260("(Glycine, serine and threonine metabolism)");00350((Tyrosine metabolism));00360((Phenylalanine metabolism));00410((beta-Alanine metabolism));00950((Isoquinoline alkaloid biosynthesis));00960("(Tropane, piperidine and pyridine alkaloid biosynthesis)")	NOTEST	0	0.309695	0.165786	0	0	0	inf	1	no
XLOC_021634	Glyma.17G021300	chr17:1564998-1565271	F-box family protein	GO:0005515(protein binding)	NA	NOTEST	0	0	0	1.67655	0	0.833039	-inf	1	no
XLOC_021649	Glyma.17G024100	chr17:1757602-1759333	Tetratricopeptide repeat (TPR)-like superfamily protein	NA	NA	NOTEST	0	0	0	0.0554966	0.0351289	0.0518994	-inf	1	no
XLOC_021654	Glyma.17G025000	chr17:1840550-1842251	2-oxoglutarate (2OG) and Fe(II)-dependent oxygenase superfamily protein	GO:0016491(oxidoreductase activity);GO:0055114(oxidation-reduction process)	NA	NOTEST	0	0	0	0	0.0755214	0.0440684	-inf	1	no
XLOC_021673	Glyma.17G028700	chr17:2135110-2135350	NA	NA	NA	NOTEST	0	0	0	4.49287	0	2.24849	-inf	1	no
XLOC_021678	Glyma.17G029300	chr17:2160752-2161133	NA	NA	NA	NOTEST	0	20.2912	8.51726	0	0	0	inf	1	no
XLOC_021686	Glyma.17G031100	chr17:2282411-2287110	NA	NA	NA	NOTEST	0	128.407	67.3026	0	0	0	inf	1	no
XLOC_021752	Glyma.17G042600	chr17:3170928-3171429	NA	NA	NA	NOTEST	0	7.95852	4.08759	0	0	0	inf	1	no
XLOC_021757	Glyma.17G043600	chr17:3236955-3238307	Pyridoxamine 5\'-phosphate oxidase family protein	NA	NA	NOTEST	0	5.67449	2.87953	0	0	0	inf	1	no
XLOC_021761	Glyma.17G044100	chr17:3276926-3278858	O-Glycosyl hydrolases family 17 protein	GO:0004553("hydrolase activity, hydrolyzing O-glycosyl compounds");GO:0005975(carbohydrate metabolic process)	NA	NOTEST	0.305784	0.0970781	0.2006	0	0	0	inf	1	no
XLOC_021809	Glyma.17G052900	chr17:4029853-4032293	Peroxidase superfamily protein	GO:0004601(peroxidase activity);GO:0006979(response to oxidative stress);GO:0020037(heme binding);GO:0055114(oxidation-reduction process)	00940((Phenylpropanoid biosynthesis))	NOTEST	0	0.0721668	0.0406944	0	0	0	inf	1	no
XLOC_021828	Glyma.17G055900	chr17:4250443-4253632	Leucine-rich repeat transmembrane protein kinase	GO:0004672(protein kinase activity);GO:0006468(protein phosphorylation)	NA	NOTEST	0	0.0502235	0.0302843	0	0	0	inf	1	no
XLOC_021836	Glyma.17G057300	chr17:4338516-4343545	Auxin efflux carrier family protein	GO:0016021(integral component of membrane);GO:0055085(transmembrane transport)	NA	NOTEST	0	0.034856	0.0180678	0	0	0	inf	1	no
XLOC_021852	Glyma.17G060600	chr17:4622055-4625750	Protein of unknown function (DUF630 and DUF632)	NA	NA	NOTEST	0.0639231	0.0509483	0.0614447	0	0	0	inf	1	no
XLOC_021855	Glyma.17G061100	chr17:4651053-4652421	spermidine hydroxycinnamoyl transferase	GO:0016747("transferase activity, transferring acyl groups other than amino-acyl groups")	NA	NOTEST	0	0.0509532	0.0266696	0	0	0	inf	1	no
XLOC_021858	Glyma.17G061400	chr17:4678882-4680821	Peroxidase superfamily protein	GO:0004601(peroxidase activity);GO:0006979(response to oxidative stress);GO:0020037(heme binding);GO:0055114(oxidation-reduction process)	00940((Phenylpropanoid biosynthesis))	NOTEST	0	0.241633	0.125818	0	0	0	inf	1	no
XLOC_021863	Glyma.17G062800	chr17:4836884-4837442	OSBP(oxysterol binding protein)-related protein 4B	NA	NA	NOTEST	0	0	0	0	0.278004	0.128714	-inf	1	no
XLOC_021870	Glyma.17G064500	chr17:4974243-4977116	4-coumarate:CoA ligase 2	GO:0003824(catalytic activity);GO:0008152(metabolic process)	00130((Ubiquinone and other terpenoid-quinone biosynthesis));00360((Phenylalanine metabolism));00940((Phenylpropanoid biosynthesis))	NOTEST	0	0	0	0	0.0632183	0.0265231	-inf	1	no
XLOC_021879	Glyma.17G066000	chr17:5097148-5097655	CAP (Cysteine-rich secretory proteins, Antigen 5, and Pathogenesis-related 1 protein) superfamily protein	NA	NA	NOTEST	0	0.304103	0.131542	0	0	0	inf	1	no
XLOC_021957	Glyma.17G082600	chr17:6423162-6423509	basic leucine-zipper 70	NA	NA	NOTEST	0	1.13422	0.627878	0	0	0	inf	1	no
XLOC_021987	Glyma.17G087700	chr17:6802051-6804967	Leucine-rich repeat transmembrane protein kinase	GO:0005515(protein binding)	NA	NOTEST	0.0250041	0	0.0124494	0	0	0	inf	1	no
XLOC_022061	Glyma.17G103500	chr17:8127950-8129442	Glycosyl hydrolase family protein with chitinase insertion domain	GO:0004553("hydrolase activity, hydrolyzing O-glycosyl compounds");GO:0005975(carbohydrate metabolic process)	00520((Amino sugar and nucleotide sugar metabolism))	NOTEST	0.26232	0.103116	0.16549	0	0	0	inf	1	no
XLOC_022066	Glyma.17G104600	chr17:8229407-8229734	NA	NA	NA	NOTEST	0	0	0	2.67169	0	1.33696	-inf	1	no
XLOC_022074	Glyma.17G106300	chr17:8347288-8348828	PLATZ transcription factor family protein	NA	NA	NOTEST	0	0.130521	0.0627997	0	0	0	inf	1	no
XLOC_022080	Glyma.17G107000	chr17:8402044-8405332	calcium-binding EF hand family protein	GO:0005509(calcium ion binding)	NA	NOTEST	0	0.0460854	0.0258088	0	0	0	inf	1	no
XLOC_022093	Glyma.17G108900	chr17:8537430-8538222	RING/U-box superfamily protein	GO:0005515(protein binding);GO:0008270(zinc ion binding)	NA	NOTEST	0.131235	0	0.0654743	0	0	0	inf	1	no
XLOC_022149	Glyma.17G119000	chr17:9409059-9409260	NA	NA	NA	NOTEST	0	0	0	0	36.0074	15.5147	-inf	1	no
XLOC_022160	Glyma.17G121800	chr17:9746803-9747148	CLAVATA3/ESR-RELATED 13	NA	NA	NOTEST	1.12787	0	0.562831	0	0	0	inf	1	no
XLOC_022233	Glyma.17G135100	chr17:10870838-10871840	Protein of unknown function (DUF1442)	NA	NA	NOTEST	0	0	0	0.367935	0.232971	0.278137	-inf	1	no
XLOC_022257	Glyma.17G140000	chr17:11378430-11378844	Bifunctional inhibitor/lipid-transfer protein/seed storage 2S albumin superfamily protein	NA	NA	NOTEST	0	0.613779	0.223979	0	0	0	inf	1	no
XLOC_022265	Glyma.17G141700	chr17:11524114-11527207	Pectin lyase-like superfamily protein	GO:0005618(cell wall);GO:0030599(pectinesterase activity);GO:0042545(cell wall modification)	NA	NOTEST	0	0	0	0.0815921	0	0.0408938	-inf	1	no
XLOC_022284	Glyma.17G146000	chr17:12038137-12039845	Tetratricopeptide repeat (TPR)-like superfamily protein	NA	NA	NOTEST	0	0	0	0	0.0526249	0.0343776	-inf	1	no
XLOC_022291	Glyma.17G147100	chr17:12131752-12131983	Ribosomal protein S24e family protein	GO:0003735(structural constituent of ribosome);GO:0005622(intracellular);GO:0005840(ribosome);GO:0006412(translation)	NA	NOTEST	0	7.45133	3.7304	0	0	0	inf	1	no
XLOC_022295	Glyma.17G148100	chr17:12213233-12214621	NA	NA	NA	NOTEST	0	0	0	0.436716	0	0.217958	-inf	1	no
XLOC_022329	Glyma.17G153100	chr17:12821432-12821633	NA	NA	NA	NOTEST	49.955	0	25.0021	0	0	0	inf	1	no
XLOC_022341	Glyma.17G155000	chr17:13091952-13092851	Late embryogenesis abundant protein, group 1 protein	GO:0009790(embryo development)	NA	NOTEST	1.48738	0	0.74555	0	0	0	inf	1	no
XLOC_022349	Glyma.17G156000	chr17:13251354-13253293	basic helix-loop-helix (bHLH) DNA-binding superfamily protein	GO:0046983(protein dimerization activity)	NA	NOTEST	0	0	0	0.441487	0.0940086	0.267522	-inf	1	no
XLOC_022374	Glyma.17G159500	chr17:13769950-13773054	ACT domain repeat 1	NA	NA	NOTEST	0	0	0	0	0.117094	0.0528005	-inf	1	no
XLOC_022383	Glyma.17G161300	chr17:14014466-14019147	calcium ATPase 2	GO:0000166(nucleotide binding);GO:0005516(calmodulin binding);GO:0046872(metal ion binding)	NA	NOTEST	0	0.0171672	0.0104437	0	0	0	inf	1	no
XLOC_022401	Glyma.17G164200	chr17:14701321-14701609	Late embryogenesis abundant protein, group 6	NA	NA	NOTEST	0	0	0	0	2.13527	1.18653	-inf	1	no
XLOC_022452	Glyma.17G172800	chr17:17691939-17692751	NA	NA	NA	NOTEST	0	0	0	0.598016	0	0.298439	-inf	1	no
XLOC_022454	Glyma.17G173100	chr17:17849236-17850085	basic helix-loop-helix (bHLH) DNA-binding superfamily protein	GO:0046983(protein dimerization activity)	NA	NOTEST	0	0	0	0.102994	0	0.0514968	-inf	1	no
XLOC_022457	Glyma.17G173600	chr17:17986613-17997279	alpha/beta-Hydrolases superfamily protein	GO:0006629(lipid metabolic process)	NA	NOTEST	0	0.0523805	0.0312755	0	0	0	inf	1	no
XLOC_022489	Glyma.17G180500	chr17:20576897-20581956	SKU5 similar 15	GO:0005507(copper ion binding);GO:0016491(oxidoreductase activity);GO:0055114(oxidation-reduction process)	NA	NOTEST	0	0.0832462	0.0427616	0	0	0	inf	1	no
XLOC_022508	Glyma.17G184000	chr17:23434223-23434797	zinc ion binding;nucleic acid binding	NA	NA	NOTEST	0.435008	0	0.217956	0	0	0	inf	1	no
XLOC_022520	Glyma.17G186100	chr17:23591199-23591765	NADH dehydrogenase subunit 4L	GO:0016651("oxidoreductase activity, acting on NAD(P)H");GO:0042773(ATP synthesis coupled electron transport);GO:0055114(oxidation-reduction process)	NA	NOTEST	0	0.452004	0.234199	0	0	0	inf	1	no
[truncated: 37,508 more rows]

## Sheet: Table S3
Supplemental Table S3 Differentially expressed loci under 24 h Pi deprivation in soybean leaves
Gene ID	Gene	Locus	Description	GO_term	KEGG	PDL-1 (FPKM)	PDL-2 (FPKM)	PDL (FPKM)	PSL-1 (FPKM)	PSL-2 (FPKM)	PSL (FPKM)	log2(-P/+P)	P_value	Up/down by -P
XLOC_039400	Glyma.04G223400	chr4:49406138-49408112	NA	NA	NA	734.434	1772.18	1260.24	0	0	0	-P expressed	0.01975	up
XLOC_022038	Glyma.17G100000	chr17:7885242-7885482	mini zinc finger	NA	NA	20.3242	23.6329	21.7084	0	0	0	-P expressed	0.00165	up
XLOC_023383	Glyma.17G090400	chr17:7041040-7042625	calcium-dependent protein kinase 6	GO:0004672(protein kinase activity);GO:0005524(ATP binding);GO:0006468(protein phosphorylation)	NA	7.33703	0.321561	3.81929	0	0	0	-P expressed	0.00395	up
XLOC_019437	Glyma.16G028300	chr16:2742512-2743494	NA	NA	NA	2.9665	2.60854	2.71658	0	0	0	-P expressed	0.04095	up
XLOC_018412	Glyma.15G099200	chr15:7721684-7722089	NA	NA	NA	2.62337	1.77089	2.27173	0	0	0	-P expressed	0.0002	up
XLOC_046187	Glyma.06G240900	chr6:39809018-39811951	PLATZ transcription factor family protein	NA	NA	1.29708	1.09888	1.24701	0	0	0	-P expressed	0.015	up
XLOC_053171	Glyma.09G023000	chr9:1838152-1840544	Peroxidase superfamily protein	GO:0004601(peroxidase activity);GO:0006979(response to oxidative stress);GO:0020037(heme binding);GO:0055114(oxidation-reduction process)	00940((Phenylpropanoid biosynthesis))	0.0936811	2.11603	1.10538	0	0	0	-P expressed	5e-05	up
XLOC_045871	Glyma.06G177200	chr6:14993661-14996935	NA	NA	NA	0.335422	1.11211	0.766767	0	0	0	-P expressed	0.0024	up
XLOC_028524	Glyma.19G246600	chr19:49323773-49327583	SSXT family protein	NA	NA	0.665514	0.888676	0.751126	0	0	0	-P expressed	0.0001	up
XLOC_022165	Glyma.17G122900,Glyma.17G123000	chr17:9811901-9814407	NA	NA	NA	2.56543	2501.61	1203.38	2.98751	3.06964	3.00298	8.64648	5e-05	up
XLOC_022966	Glyma.17G004600	chr17:458083-458890	NA	NA	NA	1.69284	1831.08	916.564	2.10441	2.25973	2.35772	8.6027	5e-05	up
XLOC_053731	Glyma.09G132500,Glyma.09G132600	chr9:33025356-33028355	conserved peptide upstream open reading frame 14	NA	NA	10.6836	5424.34	2682.72	13.8646	12.2998	14.8065	7.50133	5e-05	up
XLOC_019426	Glyma.16G026100	chr16:2538852-2539701	Protein of unknown function (DUF 3339)	NA	NA	33.7789	0.877571	17.486	0.377665	0.194879	0.311927	5.80885	0.04225	up
XLOC_046594	Glyma.06G325400,Glyma.06G325500	chr6:51350882-51356207	Ribosomal protein L22p/L17e family protein	GO:0003735(structural constituent of ribosome);GO:0005840(ribosome);GO:0006412(translation);GO:0015934(large ribosomal subunit)	NA	4.63247	11.5882	8.57299	0.544701	0.13716	0.366321	4.54862	0.0493	up
XLOC_055665	Glyma.09G230900	chr9:45440696-45442355	NA	NA	NA	0.920326	58.3392	30.0673	1.24125	0.922196	1.31579	4.5142	5e-05	up
XLOC_037313	Glyma.03G078300	chr3:19629059-19634356	sulfoquinovosyldiacylglycerol 2	NA	00561((Glycerolipid metabolism))	2.00348	1.12212	1.59139	0.124686	0.0530861	0.0899038	4.14576	0.04415	up
XLOC_029082	Glyma.19G098500	chr19:34393361-34396001	senescence-related gene 3	GO:0006629(lipid metabolic process);GO:0008081(phosphoric diester hydrolase activity)	NA	2.53379	1.23929	1.9351	0.201457	0.0639823	0.134175	3.85022	0.0248	up
XLOC_010882	Glyma.13G073600,Glyma.13G073700	chr13:17639592-17641049	NA	NA	NA	0.177719	5.38381	3.43919	0.205589	0.264072	0.272196	3.65935	0.0065	up
XLOC_050556	Glyma.08G226300	chr8:18364411-18374027	NA	NA	NA	26.3408	1.07138	13.8024	1.14159	1.23486	1.27745	3.43357	5e-05	up
XLOC_040032	Glyma.04G094900	chr4:8464007-8465002	RNA polymerases N / 8 kDa subunit	GO:0003677(DNA binding);GO:0003899(DNA-directed RNA polymerase activity);GO:0006351("transcription, DNA-templated")	00230((Purine metabolism));00240((Pyrimidine metabolism));03020((RNA polymerase));04623((Cytosolic DNA-sensing pathway));05016((Huntington's disease));05169((Epstein-Barr virus infection))	20.5258	5.14124	12.3476	1.58391	0.787209	1.23104	3.32627	0.04935	up
XLOC_014847	Glyma.14G118600	chr14:16137245-16141103	NA	NA	NA	0.519428	12.2704	7.52069	0.901946	0.547108	0.822412	3.19293	5e-05	up
XLOC_020874	Glyma.16G088100	chr16:11151150-11154261	NA	NA	NA	2.93081	39.2634	26.6363	4.1032	2.36164	3.63936	2.87164	5e-05	up
XLOC_007019	Glyma.11G046700,Glyma.11G046800	chr11:3495257-3499092	Galactosyl transferase GMA12/MNN10 family protein	GO:0016021(integral component of membrane);GO:0016757("transferase activity, transferring glycosyl groups")	NA	3.25428	23.5225	15.4345	2.35795	2.57442	2.22874	2.79186	5e-05	up
XLOC_038986	Glyma.04G147600	chr4:29849840-29852794	SPX domain gene 2	NA	NA	3.09551	2.20573	2.80489	0.34043	0.434777	0.413789	2.76097	0.01025	up
XLOC_051574	Glyma.08G056400	chr8:4330266-4332020	purple acid phosphatase 17	GO:0016787(hydrolase activity)	04142((Lysosome));04380((Osteoclast differentiation));05323((Rheumatoid arthritis))	12.4448	4.80045	9.37595	1.5461	1.09489	1.43105	2.71189	5e-05	up
XLOC_007984	Glyma.11G247500	chr11:34025696-34027047	B12D protein	NA	NA	24.3247	13.8417	19.1341	4.11404	1.41513	2.94132	2.70161	0.02065	up
XLOC_038273	Glyma.04G007900	chr4:612941-613193	NA	NA	NA	72.4816	48.7888	57.4128	7.48232	12.4865	9.09053	2.65894	0.04915	up
XLOC_009586	Glyma.12G065500	chr12:4810405-4811336	NA	NA	NA	6.63789	2.70091	5.03855	0.985013	0.507214	0.815386	2.62745	0.00035	up
XLOC_016049	Glyma.14G127400,Glyma.14G127500	chr14:20399825-20406095	Argonaute family protein;pyruvate dehydrogenase kinase	NA	04075((Plant hormone signal transduction))	0.387322	2.03425	1.35981	0.203728	0.239054	0.237275	2.51878	0.0128	up
XLOC_028540	Glyma.19G250200	chr19:49630436-49632270	Li-tolerant lipase 1	NA	NA	2.75946	6.02286	4.7103	1.70523	0	0.851217	2.46822	0.0023	up
XLOC_007679	Glyma.11G185300	chr11:25390112-25398355	Jojoba acyl CoA reductase-related male sterility protein	GO:0003824(catalytic activity);GO:0050662(coenzyme binding);GO:0080019(fatty-acyl-CoA reductase (alcohol-forming) activity)	00073("(Cutin, suberine and wax biosynthesis)");04146((Peroxisome))	32.0103	20.282	28.2776	4.43436	5.13124	5.25585	2.42767	0.04075	up
XLOC_025002	Glyma.18G153800	chr18:30509531-30511126	hydroxyproline-rich glycoprotein family protein	NA	NA	2.72774	7.14928	4.25744	1.09136	0.513568	0.804631	2.40359	0.0013	up
XLOC_036827	Glyma.03G252700	chr3:44842016-44844439	GDSL-like Lipase/Acylhydrolase superfamily protein	GO:0016788("hydrolase activity, acting on ester bonds")	NA	0.808744	2.2717	1.64794	0.372494	0.238735	0.315632	2.38435	0.0142	up
XLOC_052164	Glyma.08G180500	chr8:14458377-14459684	Heavy metal transport/detoxification superfamily protein	GO:0030001(metal ion transport);GO:0046872(metal ion binding)	NA	2.16809	5.88055	4.15063	1.61592	0	0.806622	2.36337	0.04025	up
XLOC_005767	Glyma.11G057600	chr11:4353153-4357520	Protein of unknown function, DUF547	NA	NA	1.7342	1.86111	1.96499	0.406232	0.322753	0.383856	2.35589	0.0007	up
XLOC_012944	Glyma.13G113000	chr13:22663426-22663969	NA	NA	NA	7.06439	5.73981	6.14946	1.36232	1.21075	1.22852	2.32354	0.0101	up
XLOC_045248	Glyma.06G044400	chr6:3381874-3382877	Gibberellin-regulated family protein	NA	NA	610.729	295.483	439.613	99.1815	87.7898	89.8289	2.29098	5e-05	up
XLOC_014026	-	chr13:42285199-42285408	NA	NA	NA	765.574	688.6	535.826	109.831	252.814	109.562	2.29002	0.01535	up
XLOC_016213	Glyma.14G165000	chr14:40731932-40737099	nitrate reductase 1	GO:0016491(oxidoreductase activity);GO:0030151(molybdenum ion binding);GO:0042128(nitrate assimilation);GO:0055114(oxidation-reduction process)	00910((Nitrogen metabolism))	14.1165	19.6051	15.2039	4.4696	2.18233	3.13794	2.27655	5e-05	up
XLOC_050871	Glyma.08G285400	chr8:39493349-39498439	Pectin lyase-like superfamily protein	GO:0004650(polygalacturonase activity);GO:0005975(carbohydrate metabolic process)	NA	1.83678	5.71166	3.95582	1.34118	0.288876	0.821861	2.26701	0.00035	up
XLOC_052233	Glyma.08G195100	chr8:15713538-15715460	Pyridoxal phosphate phosphatase-related protein	GO:0008152(metabolic process);GO:0016791(phosphatase activity)	00750((Vitamin B6 metabolism))	12.066	7.57653	10.4218	1.66589	2.40125	2.21259	2.23579	5e-05	up
XLOC_045914	Glyma.06G185300	chr6:16098921-16099694	Gibberellin-regulated family protein	NA	NA	70.5686	57.3548	71.4184	20.3328	8.82124	15.6044	2.19434	0.0001	up
XLOC_032413	Glyma.02G187300	chr2:34602766-34603321	NA	NA	NA	5.44234	3.5249	4.14023	1.02363	0.991052	0.904731	2.19415	0.03115	up
XLOC_032607	Glyma.02G226500	chr2:41338161-41343680	cation exchanger 1	GO:0016021(integral component of membrane);GO:0055085(transmembrane transport)	NA	1.83497	0.323489	1.10275	0.0885717	0.339832	0.241731	2.18963	0.02135	up
XLOC_005111	-	chr10:45696439-45696783	NA	NA	NA	23.9347	30.443	26.5313	9.65341	2.12849	5.84202	2.18316	0.00695	up
XLOC_000237	-	chr1:4842295-4843287	NA	NA	NA	0.857033	0.869123	1.03487	0.166881	0.213367	0.231338	2.16137	0.0445	up
XLOC_001458	-	chr1:4831091-4832063	NA	NA	NA	0.95873	1.07425	1.23265	0.0577261	0.368021	0.284481	2.11536	0.04535	up
XLOC_031256	Glyma.02G267900	chr2:45247825-45251584	Phosphotyrosine protein phosphatases superfamily protein	NA	NA	133.905	85.5463	103.392	26.9635	25.6968	24.5305	2.07548	5e-05	up
XLOC_048426	Glyma.07G081000,Glyma.07G081100,Glyma.07G081200	chr7:7421251-7428468	ABC transporter family protein;mitotic-like cyclin 3B from Arabidopsis;Tho complex subunit 7/Mft1p	GO:0005524(ATP binding);GO:0006810(transport);GO:0016021(integral component of membrane);GO:0042626("ATPase activity, coupled to transmembrane movement of substances");GO:0055085(transmembrane transport);GO:0000445(THO complex part of transcription export complex);GO:0006397(mRNA processing)	NA	2.39659	37.9481	18.369	4.45157	3.57978	4.43546	2.05012	5e-05	up
XLOC_005566	Glyma.11G018900	chr11:1323231-1323839	arabinogalactan protein 16	NA	NA	6.66095	12.5107	9.08205	2.30615	2.31014	2.21573	2.03524	0.00605	up
XLOC_000471	Glyma.01G091800	chr1:27867969-27873811	EXS (ERD1/XPR1/SYG1) family protein	GO:0016021(integral component of membrane)	NA	0.859745	0.732758	0.896501	0.208197	0.185232	0.221198	2.01897	0.0049	up
XLOC_032110	Glyma.02G130200	chr2:13340351-13346381	EXS (ERD1/XPR1/SYG1) family protein	GO:0016021(integral component of membrane)	NA	1.48297	0.85361	1.27763	0.295839	0.268847	0.315748	2.01663	0.00065	up
XLOC_022913	Glyma.17G257700	chr17:41180220-41183467	C2H2-like zinc finger protein	NA	NA	1.00944	1.81864	1.25099	0.625257	0	0.313794	1.99519	0.04855	up
XLOC_042261	Glyma.05G034800	chr5:3053094-3054295	NA	NA	NA	3.29611	5.63275	4.47408	0.611773	1.62695	1.12305	1.99417	0.02855	up
XLOC_050494	Glyma.08G215400	chr8:17464404-17466638	basic helix-loop-helix (bHLH) DNA-binding superfamily protein	GO:0046983(protein dimerization activity)	NA	0.848127	2.30188	1.86429	0.163204	0.630876	0.469597	1.98913	0.03355	up
XLOC_009795	Glyma.12G110000	chr12:10466964-10468181	NA	NA	NA	0.452923	2.75237	3.1819	1.01529	0.450887	0.804866	1.98307	0.0037	up
XLOC_038000	Glyma.03G218700	chr3:42230917-42238710	beta-xylosidase 2	GO:0004553("hydrolase activity, hydrolyzing O-glycosyl compounds");GO:0005975(carbohydrate metabolic process)	NA	1.03101	0.770817	0.87594	0.38256	0.0676813	0.222439	1.97742	0.00935	up
XLOC_010808	Glyma.13G059500	chr13:15692627-15694451	early nodulin-like protein 17	GO:0009055(electron carrier activity)	NA	7.21759	7.21554	7.3697	2.9023	0.89768	1.91712	1.94267	0.0086	up
XLOC_005029	Glyma.10G209800	chr10:44173457-44178810	phenylalanine ammonia-lyase 2	NA	00360((Phenylalanine metabolism));00940((Phenylpropanoid biosynthesis))	0.381796	0.997752	0.773703	0.292636	0.101944	0.205222	1.91459	0.0133	up
XLOC_012123	Glyma.13G317600	chr13:41226926-41233462	Jojoba acyl CoA reductase-related male sterility protein	GO:0080019(fatty-acyl-CoA reductase (alcohol-forming) activity)	00073("(Cutin, suberine and wax biosynthesis)");04146((Peroxisome))	0.557265	0.707123	0.739012	0.216477	0.138318	0.196295	1.91258	0.03245	up
XLOC_003740	Glyma.10G247200	chr10:47561752-47562130	Protein of unknown function (DUF1677)	NA	NA	12.4494	21.7066	17.972	6.75127	2.67046	4.7992	1.90488	0.0073	up
XLOC_035613	Glyma.03G009800	chr3:976535-985334	Acyl-CoA thioesterase family protein	GO:0006637(acyl-CoA metabolic process);GO:0047617(acyl-CoA hydrolase activity)	00062((Fatty acid elongation));01040((Biosynthesis of unsaturated fatty acids))	0.720204	1.04678	0.934236	0.151309	0.321263	0.250356	1.89981	0.03765	up
XLOC_034299	Glyma.20G238000	chr20:46972391-46987538	phospholipase D P1	GO:0003824(catalytic activity)	00564((Glycerophospholipid metabolism));00565((Ether lipid metabolism));04014((Ras signaling pathway));04024((cAMP signaling pathway));04071((Sphingolipid signaling pathway));04144((Endocytosis));04666((Fc gamma R-mediated phagocytosis));04724((Glutamatergic synapse));04912((GnRH signaling pathway));05231((Choline metabolism in cancer))	1.4921	1.03346	1.41589	0.337655	0.334401	0.381574	1.89168	0.0001	up
XLOC_052135	Glyma.08G175200	chr8:13981427-13982641	glutathione S-transferase TAU 19	GO:0005515(protein binding)	00480((Glutathione metabolism));00980((Metabolism of xenobiotics by cytochrome P450));00982((Drug metabolism - cytochrome P450));05204((Chemical carcinogenesis))	3.44061	0.401057	1.95417	0.494154	0.489531	0.527324	1.8898	0.04935	up
XLOC_038369	Glyma.04G027800	chr4:2286149-2289112	Walls Are Thin 1	GO:0016020(membrane);GO:0016021(integral component of membrane);GO:0022857(transmembrane transporter activity)	NA	0.98943	1.73361	1.28143	0.54716	0.175679	0.353974	1.85603	0.02705	up
XLOC_046397	Glyma.06G284900	chr6:47340168-47343485	Basic-leucine zipper (bZIP) transcription factor family protein	GO:0003700(sequence-specific DNA binding transcription factor activity);GO:0006355("regulation of transcription, DNA-templated");GO:0043565(sequence-specific DNA binding)	NA	1.0301	2.26465	1.92706	0.962924	0.102223	0.544428	1.82359	0.00315	up
XLOC_039284	Glyma.04G202300	chr4:47511754-47517385	Rubredoxin-like superfamily protein	NA	NA	112.54	72.411	87.1902	11.2821	43.0609	24.6876	1.82038	0.00145	up
XLOC_045859	Glyma.06G174800	chr6:14787026-14788834	Cysteine proteinases superfamily protein	GO:0006508(proteolysis);GO:0008234(cysteine-type peptidase activity)	NA	2.30904	0.683695	1.56784	0.45779	0.365476	0.446772	1.81117	0.0122	up
XLOC_050426	Glyma.08G203700	chr8:16521436-16524821	Isochorismatase family protein	GO:0003824(catalytic activity);GO:0008152(metabolic process)	NA	0.823139	0.95719	0.977951	0.3208	0.204998	0.279541	1.8067	0.02445	up
XLOC_000190	Glyma.01G034400	chr1:3582059-3583811	TRICHOME BIREFRINGENCE-LIKE 27	NA	NA	0.785904	0.859232	0.902103	0.276705	0.212445	0.262131	1.783	0.02925	up
XLOC_021251	Glyma.16G168200	chr16:32811134-32811836	Vacuolar iron transporter (VIT) family protein	NA	NA	5.7023	8.65025	7.31544	2.7588	1.48188	2.1374	1.77509	0.0014	up
XLOC_017947	Glyma.15G002300	chr15:224314-226480	Eukaryotic aspartyl protease family protein	GO:0004190(aspartic-type endopeptidase activity);GO:0006508(proteolysis)	NA	1.0101	2.90103	2.07247	1.15848	0.0593869	0.61008	1.76428	0.0048	up
XLOC_049119	Glyma.07G225600	chr7:40265211-40268376	SPFH/Band 7/PHB domain-containing membrane-associated protein family	NA	NA	0.629512	0.820292	0.834154	0.241217	0.200275	0.247288	1.75412	0.04795	up
XLOC_000590	Glyma.01G114300	chr1:39578972-39579644	Ycf1 protein	NA	NA	2.49495	3.97845	3.82875	0.927573	1.05275	1.13755	1.75094	0.036	up
XLOC_002122	Glyma.01G173600	chr1:51051930-51054559	laccase 11	GO:0005507(copper ion binding);GO:0016491(oxidoreductase activity);GO:0055114(oxidation-reduction process)	NA	2.02855	1.61403	1.77549	0.880043	0.193704	0.532378	1.7377	0.005	up
XLOC_028934	Glyma.19G064400	chr19:15268144-15272346	NA	NA	NA	2.82207	1.34507	2.41586	0.794315	0.445013	0.72716	1.73219	0.01455	up
XLOC_009929	-	chr12:15483719-15484222	NA	NA	NA	6.13986	1.76781	4.0024	1.14111	1.22303	1.21257	1.7228	0.04715	up
XLOC_039522	Glyma.04G247800	chr4:51501475-51504567	response regulator 9	GO:0000160(phosphorelay signal transduction system)	04075((Plant hormone signal transduction))	2.94269	3.21284	3.32113	0.556568	1.30755	1.02546	1.6954	0.018	up
XLOC_024527	Glyma.18G065100	chr18:5925698-5929900	Laccase/Diphenol oxidase family protein	GO:0005507(copper ion binding);GO:0016491(oxidoreductase activity);GO:0055114(oxidation-reduction process)	NA	2.06301	0.160567	1.11119	0.229524	0.440477	0.343216	1.69492	0.01675	up
XLOC_053135	Glyma.09G016600	chr9:1284883-1290934	seed imbibition 2	NA	NA	1.11522	0.930967	1.14524	0.381974	0.259527	0.355322	1.68845	0.00225	up
XLOC_026911	Glyma.18G236900,Glyma.18G237000	chr18:52570977-52575339	NA	NA	NA	21.9013	137.26	93.7778	23.0686	27.0327	29.3579	1.6755	5e-05	up
XLOC_051780	Glyma.08G102100	chr8:7832922-7835568	NAD(P)-binding Rossmann-fold superfamily protein	NA	00061((Fatty acid biosynthesis));00780((Biotin metabolism));01040((Biosynthesis of unsaturated fatty acids));01212((Fatty acid metabolism))	1.92582	3.32357	2.98588	1.5474	0.284669	0.940994	1.6659	0.0071	up
XLOC_020525	Glyma.16G017700	chr16:1577265-1579556	basic helix-loop-helix (bHLH) DNA-binding superfamily protein	GO:0046983(protein dimerization activity)	NA	4.60021	5.07674	4.93387	1.88347	1.20527	1.55763	1.66337	0.00025	up
XLOC_021753	Glyma.17G043200	chr17:3211929-3215703	aspartic proteinase A1	GO:0004190(aspartic-type endopeptidase activity);GO:0006508(proteolysis);GO:0006629(lipid metabolic process)	NA	1.28036	0.112307	0.708326	0.217107	0.185058	0.224735	1.65618	0.0329	up
XLOC_018520	Glyma.15G123300,Glyma.15G123400	chr15:9803046-9807019	Phosphoglycerate mutase family protein	NA	NA	12.7268	64.8275	36.1865	12.8995	10.9319	11.5749	1.64445	5e-05	up
XLOC_017048	Glyma.15G105900	chr15:8301875-8304619	glucose-6-phosphate/phosphate translocator 2	NA	NA	1.27164	1.80721	1.48066	0.630749	0.320202	0.474705	1.64114	0.02775	up
XLOC_004737	Glyma.10G149300,Glyma.10G149400	chr10:38468955-38472973	RING/U-box protein	GO:0005515(protein binding);GO:0008270(zinc ion binding)	NA	62.5185	14.4011	34.8851	3.49213	18.8307	11.188	1.64066	0.0003	up
XLOC_044526	-	chr6:36437265-36439550	NA	NA	NA	0.890836	1.55947	1.37795	0.509409	0.322944	0.446522	1.62572	0.0023	up
XLOC_007298	Glyma.11G106300	chr11:8091511-8095923	Major facilitator superfamily protein	NA	NA	60.2933	59.1607	54.1533	20.4261	18.5388	17.6844	1.61457	5e-05	up
XLOC_028933	Glyma.19G064200	chr19:15268144-15272346	NA	NA	NA	24.9875	12.008	19.0392	5.38787	6.54022	6.25685	1.60547	5e-05	up
XLOC_016932	Glyma.15G084500	chr15:6483059-6487247	Leucine-rich repeat protein kinase family protein	GO:0004672(protein kinase activity);GO:0005524(ATP binding);GO:0006468(protein phosphorylation)	NA	0.81438	1.04243	1.01686	0.403347	0.230772	0.334354	1.60467	0.00735	up
XLOC_043087	Glyma.05G197900	chr5:38210157-38213048	SEC14 cytosolic factor family protein / phosphoglyceride transfer family protein	NA	NA	0.699096	0.949589	0.869794	0.309275	0.245704	0.28602	1.60456	0.02925	up
XLOC_023583	Glyma.17G130900	chr17:10477069-10481255	IQ-domain 22	GO:0005515(protein binding)	NA	4.02389	3.99669	4.19709	0.84439	1.8393	1.38386	1.6007	0.0005	up
XLOC_049561	Glyma.08G037600	chr8:2962482-2966224	proteinaceous RNase P 1	NA	03013((RNA transport))	0.96665	1.56778	1.56492	0.631721	0.30196	0.517809	1.59559	0.0012	up
XLOC_042642	Glyma.05G109600	chr5:29118451-29120372	xyloglucan endotransglucosylase/hydrolase 6	GO:0004553("hydrolase activity, hydrolyzing O-glycosyl compounds");GO:0005618(cell wall);GO:0005975(carbohydrate metabolic process);GO:0006073(cellular glucan metabolic process);GO:0016762(xyloglucan:xyloglucosyl transferase activity);GO:0048046(apoplast)	NA	3.60398	4.04882	3.71465	2.23098	0.252969	1.23541	1.58823	0.00885	up
XLOC_029186	Glyma.19G122300	chr19:38057934-38060001	metacaspase 9	GO:0004197(cysteine-type endopeptidase activity);GO:0006508(proteolysis)	NA	3.19378	2.2606	2.61308	1.32915	0.459907	0.872276	1.58289	0.01915	up
XLOC_032692	Glyma.02G243700	chr2:43176056-43183617	NAD(P)-binding Rossmann-fold superfamily protein	GO:0008641(small protein activating enzyme activity)	NA	1.16588	0.954029	1.17277	0.485276	0.225465	0.39253	1.57905	0.00935	up
XLOC_041008	Glyma.05G034500	chr5:3021910-3023093	Gibberellin-regulated family protein	NA	NA	11.7762	26.5285	19.7995	12.3437	0.933209	6.63081	1.57821	0.0189	up
XLOC_002158	Glyma.01G181100	chr1:51708563-51719701	Phototropic-responsive NPH3 family protein	NA	NA	5.32103	2.81862	4.11906	1.30385	1.46333	1.38449	1.57296	5e-05	up
XLOC_054202	Glyma.09G225300	chr9:44991209-44994574	IQ-domain 11	GO:0005515(protein binding)	NA	0.830356	1.10309	1.09962	0.373347	0.286358	0.371542	1.56541	0.01295	up
XLOC_043682	Glyma.06G069000	chr6:5290303-5291652	SPX domain gene 2	NA	NA	2.38006	2.56454	2.67705	0.913627	0.788175	0.905531	1.56381	0.02515	up
XLOC_014832	Glyma.14G115500	chr14:13756508-13756889	Bifunctional inhibitor/lipid-transfer protein/seed storage 2S albumin superfamily protein	NA	NA	293.886	467.104	329.644	169.877	68.8113	112.683	1.54864	5e-05	up
XLOC_031387	Glyma.02G293700	chr2:47218891-47219997	NA	NA	NA	18.1379	15.3764	16.6047	4.76732	6.78756	5.67712	1.54836	0.0297	up
XLOC_031488	Glyma.02G003500	chr2:400681-405954	RNA-binding CRS1 / YhbY (CRM) domain protein	GO:0003723(RNA binding)	NA	0.763113	1.08479	1.09703	0.453951	0.233414	0.37645	1.54308	0.0211	up
XLOC_041057	Glyma.05G044100	chr5:3948286-3953644	AAA-type ATPase family protein	NA	NA	0.682891	0.737768	0.832435	0.323341	0.198697	0.286583	1.53838	0.00225	up
XLOC_026811	Glyma.18G216200	chr18:50319853-50323361	Leucine-rich repeat protein kinase family protein	GO:0004672(protein kinase activity);GO:0005515(protein binding);GO:0005524(ATP binding);GO:0006468(protein phosphorylation)	NA	3.04609	5.31417	4.47353	2.07655	0.978634	1.5628	1.51728	5e-05	up
XLOC_006567	Glyma.11G210900	chr11:30360891-30363072	RAB GTPase homolog A1F	GO:0005525(GTP binding)	04144((Endocytosis));04961((Endocrine and other factor-regulated calcium reabsorption));04962((Vasopressin-regulated water reabsorption));04972((Pancreatic secretion))	2.63575	2.29434	2.57744	0.660951	1.05053	0.900994	1.51635	0.04705	up
XLOC_037012	Glyma.03G021300	chr3:2196148-2197699	Family of unknown function (DUF716)	NA	NA	1.50419	1.33285	1.36582	0.596834	0.384961	0.477602	1.51589	0.0245	up
XLOC_007108	Glyma.11G065900	chr11:4958844-4961798	Protein phosphatase 2C family protein	GO:0003824(catalytic activity)	NA	3.46014	0.689806	2.10688	1.19257	0.26352	0.738961	1.51154	0.00455	up
XLOC_012559	Glyma.13G034000	chr13:10656711-10657325	NAD(P)-binding Rossmann-fold superfamily protein	NA	NA	24.8299	40.3389	33.0585	13.6416	9.35646	11.6014	1.51072	0.02745	up
[truncated: 423 more rows]

## Sheet: Table S4
Supplemental Table S4 Putative mis-annotated loci differentially expressed under 24 h Pi deprivation in soybean leaves
[truncated: 37 more rows]

[truncated: 12 more sheets: Table S5, Table S6, Table S7, Table S8, Table S9, Table S10, Table S11, Table S12, Table S13, Table S14, Table S15, Table S16]
